# Supplementary material for: GhSBI1, a CUP‐SHAPED COTYLEDON 2 homologue, modulates branch internode elongation in cotton
Source: Plant Biotechnol J. 2024 Jul 26;22(11):3175–93. doi: 10.1111/pbi.14439 (PMC11500989; doi:10.1111/pbi.14439)
Supplement: Supplementary file 11 — Table S1 Summary of variations in the final mapping interval. Table S2 Content of endogenous phytohormones. Table S3 Content of endogenous flavonoids. Table S4 Summary of common DEG between OE1 vs. YZ‐1 and OE2 vs. YZ‐1. Table S5 Summary of GhSBI1 binding peaks. Table S6 Summary of transcriptional targets of GhSBI1 in DAP‐seq and RNA‐seq. Table S7 Primers used in this study. [file PBI-22-3175-s004.xlsx]

## Sheet: Table S1
Table S1 Summary of variations in the final mapping interval
SNP
Position	Reference allele	Alternative allele	Alternative allele count in public database	Position of variation	Related gene	Position detail	Annotation of variation	Amino acid change
6350303	A	G	807	intergenic	GH_D01G0565；GH_D01G0566	distance:14065；distance:48893	.	.
6350777	C	A	864	intergenic	GH_D01G0565；GH_D01G0566	distance:14539；distance:48419	.	.
6351163	A	G	876	intergenic	GH_D01G0565；GH_D01G0566	distance:14925；distance:48033	.	.
6352038	A	G	916	intergenic	GH_D01G0565；GH_D01G0566	distance:15800；distance:47158	.	.
6352454	T	C	796	intergenic	GH_D01G0565；GH_D01G0566	distance:16216；distance:46742	.	.
6352598	A	C	864	intergenic	GH_D01G0565；GH_D01G0566	distance:16360；distance:46598	.	.
6354217	T	A	953	intergenic	GH_D01G0565；GH_D01G0566	distance:17979；distance:44979	.	.
6354242	C	T	774	intergenic	GH_D01G0565；GH_D01G0566	distance:18004；distance:44954	.	.
6354431	C	T	951	intergenic	GH_D01G0565；GH_D01G0566	distance:18193；distance:44765	.	.
6354563	C	T	662	intergenic	GH_D01G0565；GH_D01G0566	distance:18325；distance:44633	.	.
6354605	C	A	681	intergenic	GH_D01G0565；GH_D01G0566	distance:18367；distance:44591	.	.
6354799	C	T	750	intergenic	GH_D01G0565；GH_D01G0566	distance:18561；distance:44397	.	.
6354846	G	T	794	intergenic	GH_D01G0565；GH_D01G0566	distance:18608；distance:44350	.	.
6354923	A	G	807	intergenic	GH_D01G0565；GH_D01G0566	distance:18685；distance:44273	.	.
6358800	C	T	712	intergenic	GH_D01G0565；GH_D01G0566	distance:22562；distance:40396	.	.
6360594	A	T	592	intergenic	GH_D01G0565；GH_D01G0566	distance:24356；distance:38602	.	.
6360595	A	T	592	intergenic	GH_D01G0565；GH_D01G0566	distance:24357；distance:38601	.	.
6361534	A	G	682	intergenic	GH_D01G0565；GH_D01G0566	distance:25296；distance:37662	.	.
6361550	A	G	694	intergenic	GH_D01G0565；GH_D01G0566	distance:25312；distance:37646	.	.
6361587	G	A	689	intergenic	GH_D01G0565；GH_D01G0566	distance:25349；distance:37609	.	.
6361905	T	C	572	intergenic	GH_D01G0565；GH_D01G0566	distance:25667；distance:37291	.	.
6363664	G	A	914	intergenic	GH_D01G0565；GH_D01G0566	distance:27426；distance:35532	.	.
6363694	T	A	840	intergenic	GH_D01G0565；GH_D01G0566	distance:27456；distance:35502	.	.
6364235	C	T	966	intergenic	GH_D01G0565；GH_D01G0566	distance:27997；distance:34961	.	.
6364795	T	C	875	intergenic	GH_D01G0565；GH_D01G0566	distance:28557；distance:34401	.	.
6364971	C	T	834	intergenic	GH_D01G0565；GH_D01G0566	distance:28733；distance:34225	.	.
6365001	C	T	853	intergenic	GH_D01G0565；GH_D01G0566	distance:28763；distance:34195	.	.
6365176	C	T	1055	intergenic	GH_D01G0565；GH_D01G0566	distance:28938；distance:34020	.	.
6365360	G	A	971	intergenic	GH_D01G0565；GH_D01G0566	distance:29122；distance:33836	.	.
6365904	G	A	1028	intergenic	GH_D01G0565；GH_D01G0566	distance:29666；distance:33292	.	.
6366059	T	A	1053	intergenic	GH_D01G0565；GH_D01G0566	distance:29821；distance:33137	.	.
6366077	T	A	891	intergenic	GH_D01G0565；GH_D01G0566	distance:29839；distance:33119	.	.
6366083	T	G	893	intergenic	GH_D01G0565；GH_D01G0566	distance:29845；distance:33113	.	.
6366445	G	A	969	intergenic	GH_D01G0565；GH_D01G0566	distance:30207；distance:32751	.	.
6366501	T	C	1082	intergenic	GH_D01G0565；GH_D01G0566	distance:30263；distance:32695	.	.
6366623	C	T	1103	intergenic	GH_D01G0565；GH_D01G0566	distance:30385；distance:32573	.	.
6366713	G	T	1018	intergenic	GH_D01G0565；GH_D01G0566	distance:30475；distance:32483	.	.
6366874	C	A	1076	intergenic	GH_D01G0565；GH_D01G0566	distance:30636；distance:32322	.	.
6366950	T	C	935	intergenic	GH_D01G0565；GH_D01G0566	distance:30712；distance:32246	.	.
6367112	C	T	883	intergenic	GH_D01G0565；GH_D01G0566	distance:30874；distance:32084	.	.
6367193	C	T	990	intergenic	GH_D01G0565；GH_D01G0566	distance:30955；distance:32003	.	.
6367259	A	C	1050	intergenic	GH_D01G0565；GH_D01G0566	distance:31021；distance:31937	.	.
6367306	C	A	1013	intergenic	GH_D01G0565；GH_D01G0566	distance:31068；distance:31890	.	.
6367368	C	T	993	intergenic	GH_D01G0565；GH_D01G0566	distance:31130；distance:31828	.	.
6367482	T	C	1084	intergenic	GH_D01G0565；GH_D01G0566	distance:31244；distance:31714	.	.
6367643	T	C	1084	intergenic	GH_D01G0565；GH_D01G0566	distance:31405；distance:31553	.	.
6367682	T	C	1071	intergenic	GH_D01G0565；GH_D01G0566	distance:31444；distance:31514	.	.
6367735	T	C	956	intergenic	GH_D01G0565；GH_D01G0566	distance:31497；distance:31461	.	.
6367775	G	A	961	intergenic	GH_D01G0565；GH_D01G0566	distance:31537；distance:31421	.	.
6367811	A	G	1052	intergenic	GH_D01G0565；GH_D01G0566	distance:31573；distance:31385	.	.
6367878	G	T	917	intergenic	GH_D01G0565；GH_D01G0566	distance:31640；distance:31318	.	.
6368064	C	T	915	intergenic	GH_D01G0565；GH_D01G0566	distance:31826；distance:31132	.	.
6368114	A	G	1093	intergenic	GH_D01G0565；GH_D01G0566	distance:31876；distance:31082	.	.
6368272	T	G	1079	intergenic	GH_D01G0565；GH_D01G0566	distance:32034；distance:30924	.	.
6368514	C	T	907	intergenic	GH_D01G0565；GH_D01G0566	distance:32276；distance:30682	.	.
6368569	C	T	936	intergenic	GH_D01G0565；GH_D01G0566	distance:32331；distance:30627	.	.
6368574	A	G	989	intergenic	GH_D01G0565；GH_D01G0566	distance:32336；distance:30622	.	.
6368630	G	T	933	intergenic	GH_D01G0565；GH_D01G0566	distance:32392；distance:30566	.	.
6368828	A	G	724	intergenic	GH_D01G0565；GH_D01G0566	distance:32590；distance:30368	.	.
6369001	A	T	886	intergenic	GH_D01G0565；GH_D01G0566	distance:32763；distance:30195	.	.
6369132	C	T	903	intergenic	GH_D01G0565；GH_D01G0566	distance:32894；distance:30064	.	.
6369398	A	G	1084	intergenic	GH_D01G0565；GH_D01G0566	distance:33160；distance:29798	.	.
6369534	T	C	1101	intergenic	GH_D01G0565；GH_D01G0566	distance:33296；distance:29662	.	.
6369795	C	T	928	intergenic	GH_D01G0565；GH_D01G0566	distance:33557；distance:29401	.	.
6370134	T	C	543	intergenic	GH_D01G0565；GH_D01G0566	distance:33896；distance:29062	.	.
6371490	C	G	973	intergenic	GH_D01G0565；GH_D01G0566	distance:35252；distance:27706	.	.
6371758	T	C	934	intergenic	GH_D01G0565；GH_D01G0566	distance:35520；distance:27438	.	.
6371766	G	C	1105	intergenic	GH_D01G0565；GH_D01G0566	distance:35528；distance:27430	.	.
6372077	G	A	1062	intergenic	GH_D01G0565；GH_D01G0566	distance:35839；distance:27119	.	.
6372251	T	C	1071	intergenic	GH_D01G0565；GH_D01G0566	distance:36013；distance:26945	.	.
6372566	C	T	948	intergenic	GH_D01G0565；GH_D01G0566	distance:36328；distance:26630	.	.
6372712	G	C	944	intergenic	GH_D01G0565；GH_D01G0566	distance:36474；distance:26484	.	.
6372752	G	A	952	intergenic	GH_D01G0565；GH_D01G0566	distance:36514；distance:26444	.	.
6372968	A	G	1077	intergenic	GH_D01G0565；GH_D01G0566	distance:36730；distance:26228	.	.
6373034	C	T	1084	intergenic	GH_D01G0565；GH_D01G0566	distance:36796；distance:26162	.	.
6373233	A	G	958	intergenic	GH_D01G0565；GH_D01G0566	distance:36995；distance:25963	.	.
6373309	A	C	1066	intergenic	GH_D01G0565；GH_D01G0566	distance:37071；distance:25887	.	.
6373435	T	C	1098	intergenic	GH_D01G0565；GH_D01G0566	distance:37197；distance:25761	.	.
6373477	C	T	895	intergenic	GH_D01G0565；GH_D01G0566	distance:37239；distance:25719	.	.
6373533	C	T	1089	intergenic	GH_D01G0565；GH_D01G0566	distance:37295；distance:25663	.	.
6373711	A	C	1091	intergenic	GH_D01G0565；GH_D01G0566	distance:37473；distance:25485	.	.
6373851	C	T	961	intergenic	GH_D01G0565；GH_D01G0566	distance:37613；distance:25345	.	.
6373948	T	C	1098	intergenic	GH_D01G0565；GH_D01G0566	distance:37710；distance:25248	.	.
6374014	T	C	1063	intergenic	GH_D01G0565；GH_D01G0566	distance:37776；distance:25182	.	.
6374321	G	A	1008	intergenic	GH_D01G0565；GH_D01G0566	distance:38083；distance:24875	.	.
6374565	C	A	1084	intergenic	GH_D01G0565；GH_D01G0566	distance:38327；distance:24631	.	.
6374765	C	T	939	intergenic	GH_D01G0565；GH_D01G0566	distance:38527；distance:24431	.	.
6374781	G	A	936	intergenic	GH_D01G0565；GH_D01G0566	distance:38543；distance:24415	.	.
6375400	T	G	1064	intergenic	GH_D01G0565；GH_D01G0566	distance:39162；distance:23796	.	.
6375500	T	C	1079	intergenic	GH_D01G0565；GH_D01G0566	distance:39262；distance:23696	.	.
6375529	T	G	966	intergenic	GH_D01G0565；GH_D01G0566	distance:39291；distance:23667	.	.
6375544	G	A	1070	intergenic	GH_D01G0565；GH_D01G0566	distance:39306；distance:23652	.	.
6375545	C	T	950	intergenic	GH_D01G0565；GH_D01G0566	distance:39307；distance:23651	.	.
6375782	C	G	853	intergenic	GH_D01G0565；GH_D01G0566	distance:39544；distance:23414	.	.
6375933	C	A	986	intergenic	GH_D01G0565；GH_D01G0566	distance:39695；distance:23263	.	.
6375934	C	T	965	intergenic	GH_D01G0565；GH_D01G0566	distance:39696；distance:23262	.	.
6376018	T	A	1001	intergenic	GH_D01G0565；GH_D01G0566	distance:39780；distance:23178	.	.
6376067	A	T	968	intergenic	GH_D01G0565；GH_D01G0566	distance:39829；distance:23129	.	.
6376095	T	C	936	intergenic	GH_D01G0565；GH_D01G0566	distance:39857；distance:23101	.	.
6376203	C	T	944	intergenic	GH_D01G0565；GH_D01G0566	distance:39965；distance:22993	.	.
6376376	C	T	946	intergenic	GH_D01G0565；GH_D01G0566	distance:40138；distance:22820	.	.
6376940	G	T	772	intergenic	GH_D01G0565；GH_D01G0566	distance:40702；distance:22256	.	.
6377695	A	G	946	intergenic	GH_D01G0565；GH_D01G0566	distance:41457；distance:21501	.	.
6377847	C	G	1033	intergenic	GH_D01G0565；GH_D01G0566	distance:41609；distance:21349	.	.
6378099	A	G	1031	intergenic	GH_D01G0565；GH_D01G0566	distance:41861；distance:21097	.	.
6378229	G	A	824	intergenic	GH_D01G0565；GH_D01G0566	distance:41991；distance:20967	.	.
6378338	A	G	802	intergenic	GH_D01G0565；GH_D01G0566	distance:42100；distance:20858	.	.
6378431	T	C	853	intergenic	GH_D01G0565；GH_D01G0566	distance:42193；distance:20765	.	.
6378486	A	C	877	intergenic	GH_D01G0565；GH_D01G0566	distance:42248；distance:20710	.	.
6378509	T	C	897	intergenic	GH_D01G0565；GH_D01G0566	distance:42271；distance:20687	.	.
6378628	C	T	879	intergenic	GH_D01G0565；GH_D01G0566	distance:42390；distance:20568	.	.
6378779	C	T	876	intergenic	GH_D01G0565；GH_D01G0566	distance:42541；distance:20417	.	.
6379213	A	G	878	intergenic	GH_D01G0565；GH_D01G0566	distance:42975；distance:19983	.	.
6379278	G	A	919	intergenic	GH_D01G0565；GH_D01G0566	distance:43040；distance:19918	.	.
6379317	T	C	1033	intergenic	GH_D01G0565；GH_D01G0566	distance:43079；distance:19879	.	.
6379337	T	C	1036	intergenic	GH_D01G0565；GH_D01G0566	distance:43099；distance:19859	.	.
6379438	A	G	1062	intergenic	GH_D01G0565；GH_D01G0566	distance:43200；distance:19758	.	.
6379518	T	C	1066	intergenic	GH_D01G0565；GH_D01G0566	distance:43280；distance:19678	.	.
6379564	A	C	950	intergenic	GH_D01G0565；GH_D01G0566	distance:43326；distance:19632	.	.
6379580	T	C	951	intergenic	GH_D01G0565；GH_D01G0566	distance:43342；distance:19616	.	.
6379782	T	G	971	intergenic	GH_D01G0565；GH_D01G0566	distance:43544；distance:19414	.	.
6379797	A	G	1032	intergenic	GH_D01G0565；GH_D01G0566	distance:43559；distance:19399	.	.
6379825	A	T	952	intergenic	GH_D01G0565；GH_D01G0566	distance:43587；distance:19371	.	.
6380381	T	C	1002	intergenic	GH_D01G0565；GH_D01G0566	distance:44143；distance:18815	.	.
6380426	C	T	1066	intergenic	GH_D01G0565；GH_D01G0566	distance:44188；distance:18770	.	.
6380676	A	G	929	intergenic	GH_D01G0565；GH_D01G0566	distance:44438；distance:18520	.	.
6380871	C	T	1041	intergenic	GH_D01G0565；GH_D01G0566	distance:44633；distance:18325	.	.
6380944	A	G	1051	intergenic	GH_D01G0565；GH_D01G0566	distance:44706；distance:18252	.	.
6381056	G	A	1038	intergenic	GH_D01G0565；GH_D01G0566	distance:44818；distance:18140	.	.
6381406	C	A	878	intergenic	GH_D01G0565；GH_D01G0566	distance:45168；distance:17790	.	.
6381422	G	A	852	intergenic	GH_D01G0565；GH_D01G0566	distance:45184；distance:17774	.	.
6381625	T	C	1209	intergenic	GH_D01G0565；GH_D01G0566	distance:45387；distance:17571	.	.
6381641	C	T	1216	intergenic	GH_D01G0565；GH_D01G0566	distance:45403；distance:17555	.	.
6381795	G	C	734	intergenic	GH_D01G0565；GH_D01G0566	distance:45557；distance:17401	.	.
6381899	T	G	654	intergenic	GH_D01G0565；GH_D01G0566	distance:45661；distance:17297	.	.
6381961	G	T	705	intergenic	GH_D01G0565；GH_D01G0566	distance:45723；distance:17235	.	.
6381982	T	C	1200	intergenic	GH_D01G0565；GH_D01G0566	distance:45744；distance:17214	.	.
6382234	A	G	905	intergenic	GH_D01G0565；GH_D01G0566	distance:45996；distance:16962	.	.
6382290	G	T	919	intergenic	GH_D01G0565；GH_D01G0566	distance:46052；distance:16906	.	.
6382307	A	G	1034	intergenic	GH_D01G0565；GH_D01G0566	distance:46069；distance:16889	.	.
6382585	C	G	750	intergenic	GH_D01G0565；GH_D01G0566	distance:46347；distance:16611	.	.
6383070	G	C	940	intergenic	GH_D01G0565；GH_D01G0566	distance:46832；distance:16126	.	.
6383266	G	A	936	intergenic	GH_D01G0565；GH_D01G0566	distance:47028；distance:15930	.	.
6383343	A	G	940	intergenic	GH_D01G0565；GH_D01G0566	distance:47105；distance:15853	.	.
6383580	G	A	884	intergenic	GH_D01G0565；GH_D01G0566	distance:47342；distance:15616	.	.
6383820	C	T	900	intergenic	GH_D01G0565；GH_D01G0566	distance:47582；distance:15376	.	.
6384043	A	G	1078	intergenic	GH_D01G0565；GH_D01G0566	distance:47805；distance:15153	.	.
6384060	G	A	1071	intergenic	GH_D01G0565；GH_D01G0566	distance:47822；distance:15136	.	.
6384084	G	A	967	intergenic	GH_D01G0565；GH_D01G0566	distance:47846；distance:15112	.	.
6384111	A	G	1087	intergenic	GH_D01G0565；GH_D01G0566	distance:47873；distance:15085	.	.
6384159	A	T	975	intergenic	GH_D01G0565；GH_D01G0566	distance:47921；distance:15037	.	.
6384340	G	A	987	intergenic	GH_D01G0565；GH_D01G0566	distance:48102；distance:14856	.	.
6384750	T	C	1113	intergenic	GH_D01G0565；GH_D01G0566	distance:48512；distance:14446	.	.
6384773	T	C	1097	intergenic	GH_D01G0565；GH_D01G0566	distance:48535；distance:14423	.	.
6384892	T	C	962	intergenic	GH_D01G0565；GH_D01G0566	distance:48654；distance:14304	.	.
6385217	T	C	1072	intergenic	GH_D01G0565；GH_D01G0566	distance:48979；distance:13979	.	.
6385258	A	G	967	intergenic	GH_D01G0565；GH_D01G0566	distance:49020；distance:13938	.	.
6385427	A	G	984	intergenic	GH_D01G0565；GH_D01G0566	distance:49189；distance:13769	.	.
6385633	T	A	952	intergenic	GH_D01G0565；GH_D01G0566	distance:49395；distance:13563	.	.
6385655	G	A	923	intergenic	GH_D01G0565；GH_D01G0566	distance:49417；distance:13541	.	.
6385695	C	T	939	intergenic	GH_D01G0565；GH_D01G0566	distance:49457；distance:13501	.	.
6385740	G	A	979	intergenic	GH_D01G0565；GH_D01G0566	distance:49502；distance:13456	.	.
6385824	G	A	977	intergenic	GH_D01G0565；GH_D01G0566	distance:49586；distance:13372	.	.
6385850	G	T	1085	intergenic	GH_D01G0565；GH_D01G0566	distance:49612；distance:13346	.	.
6385868	C	A	978	intergenic	GH_D01G0565；GH_D01G0566	distance:49630；distance:13328	.	.
6386157	A	G	1101	intergenic	GH_D01G0565；GH_D01G0566	distance:49919；distance:13039	.	.
6386199	T	C	1109	intergenic	GH_D01G0565；GH_D01G0566	distance:49961；distance:12997	.	.
6386215	G	A	984	intergenic	GH_D01G0565；GH_D01G0566	distance:49977；distance:12981	.	.
6386264	C	A	983	intergenic	GH_D01G0565；GH_D01G0566	distance:50026；distance:12932	.	.
6386714	T	A	1089	intergenic	GH_D01G0565；GH_D01G0566	distance:50476；distance:12482	.	.
6386721	C	T	1094	intergenic	GH_D01G0565；GH_D01G0566	distance:50483；distance:12475	.	.
6386802	G	T	982	intergenic	GH_D01G0565；GH_D01G0566	distance:50564；distance:12394	.	.
6386852	G	C	979	intergenic	GH_D01G0565；GH_D01G0566	distance:50614；distance:12344	.	.
6386903	T	C	1063	intergenic	GH_D01G0565；GH_D01G0566	distance:50665；distance:12293	.	.
6387075	A	G	898	intergenic	GH_D01G0565；GH_D01G0566	distance:50837；distance:12121	.	.
6387198	A	T	932	intergenic	GH_D01G0565；GH_D01G0566	distance:50960；distance:11998	.	.
6387199	C	A	934	intergenic	GH_D01G0565；GH_D01G0566	distance:50961；distance:11997	.	.
6387238	T	G	961	intergenic	GH_D01G0565；GH_D01G0566	distance:51000；distance:11958	.	.
6387382	A	C	1071	intergenic	GH_D01G0565；GH_D01G0566	distance:51144；distance:11814	.	.
6387394	T	C	981	intergenic	GH_D01G0565；GH_D01G0566	distance:51156；distance:11802	.	.
6387433	G	A	1090	intergenic	GH_D01G0565；GH_D01G0566	distance:51195；distance:11763	.	.
6387453	A	G	1081	intergenic	GH_D01G0565；GH_D01G0566	distance:51215；distance:11743	.	.
6387460	C	T	897	intergenic	GH_D01G0565；GH_D01G0566	distance:51222；distance:11736	.	.
6387462	A	G	1074	intergenic	GH_D01G0565；GH_D01G0566	distance:51224；distance:11734	.	.
6387483	A	C	976	intergenic	GH_D01G0565；GH_D01G0566	distance:51245；distance:11713	.	.
6387676	T	C	1103	intergenic	GH_D01G0565；GH_D01G0566	distance:51438；distance:11520	.	.
6387755	G	A	1012	intergenic	GH_D01G0565；GH_D01G0566	distance:51517；distance:11441	.	.
6387996	A	G	1078	intergenic	GH_D01G0565；GH_D01G0566	distance:51758；distance:11200	.	.
6387997	T	C	1087	intergenic	GH_D01G0565；GH_D01G0566	distance:51759；distance:11199	.	.
6388024	G	A	1000	intergenic	GH_D01G0565；GH_D01G0566	distance:51786；distance:11172	.	.
6388236	T	G	1017	intergenic	GH_D01G0565；GH_D01G0566	distance:51998；distance:10960	.	.
6388240	C	T	1010	intergenic	GH_D01G0565；GH_D01G0566	distance:52002；distance:10956	.	.
6388459	C	T	1089	intergenic	GH_D01G0565；GH_D01G0566	distance:52221；distance:10737	.	.
6388501	T	C	1096	intergenic	GH_D01G0565；GH_D01G0566	distance:52263；distance:10695	.	.
6388503	A	G	1094	intergenic	GH_D01G0565；GH_D01G0566	distance:52265；distance:10693	.	.
6388537	T	C	1097	intergenic	GH_D01G0565；GH_D01G0566	distance:52299；distance:10659	.	.
6388542	A	C	1091	intergenic	GH_D01G0565；GH_D01G0566	distance:52304；distance:10654	.	.
6388576	T	C	1006	intergenic	GH_D01G0565；GH_D01G0566	distance:52338；distance:10620	.	.
6388625	T	C	1090	intergenic	GH_D01G0565；GH_D01G0566	distance:52387；distance:10571	.	.
6388640	T	C	1096	intergenic	GH_D01G0565；GH_D01G0566	distance:52402；distance:10556	.	.
6388732	A	C	1115	intergenic	GH_D01G0565；GH_D01G0566	distance:52494；distance:10464	.	.
6388763	C	T	1090	intergenic	GH_D01G0565；GH_D01G0566	distance:52525；distance:10433	.	.
6388802	T	C	1006	intergenic	GH_D01G0565；GH_D01G0566	distance:52564；distance:10394	.	.
6389056	C	T	989	intergenic	GH_D01G0565；GH_D01G0566	distance:52818；distance:10140	.	.
6389258	C	T	1082	intergenic	GH_D01G0565；GH_D01G0566	distance:53020；distance:9938	.	.
6389291	A	T	998	intergenic	GH_D01G0565；GH_D01G0566	distance:53053；distance:9905	.	.
6389376	A	G	1086	intergenic	GH_D01G0565；GH_D01G0566	distance:53138；distance:9820	.	.
6389432	C	T	918	intergenic	GH_D01G0565；GH_D01G0566	distance:53194；distance:9764	.	.
6389694	T	C	1109	intergenic	GH_D01G0565；GH_D01G0566	distance:53456；distance:9502	.	.
6389702	T	A	1099	intergenic	GH_D01G0565；GH_D01G0566	distance:53464；distance:9494	.	.
6389734	G	A	941	intergenic	GH_D01G0565；GH_D01G0566	distance:53496；distance:9462	.	.
6389869	G	A	1084	intergenic	GH_D01G0565；GH_D01G0566	distance:53631；distance:9327	.	.
6390090	T	C	1089	intergenic	GH_D01G0565；GH_D01G0566	distance:53852；distance:9106	.	.
6390175	G	T	858	intergenic	GH_D01G0565；GH_D01G0566	distance:53937；distance:9021	.	.
6390243	A	C	948	intergenic	GH_D01G0565；GH_D01G0566	distance:54005；distance:8953	.	.
6390411	A	G	940	intergenic	GH_D01G0565；GH_D01G0566	distance:54173；distance:8785	.	.
6390482	T	C	1051	intergenic	GH_D01G0565；GH_D01G0566	distance:54244；distance:8714	.	.
6390659	C	T	920	intergenic	GH_D01G0565；GH_D01G0566	distance:54421；distance:8537	.	.
6390747	T	C	1035	intergenic	GH_D01G0565；GH_D01G0566	distance:54509；distance:8449	.	.
6391531	A	T	398	intergenic	GH_D01G0565；GH_D01G0566	distance:55293；distance:7665	.	.
6391562	A	G	357	intergenic	GH_D01G0565；GH_D01G0566	distance:55324；distance:7634	.	.
6391705	A	G	1031	intergenic	GH_D01G0565；GH_D01G0566	distance:55467；distance:7491	.	.
6391715	A	T	886	intergenic	GH_D01G0565；GH_D01G0566	distance:55477；distance:7481	.	.
6391895	C	A	1095	intergenic	GH_D01G0565；GH_D01G0566	distance:55657；distance:7301	.	.
6392013	T	C	1076	intergenic	GH_D01G0565；GH_D01G0566	distance:55775；distance:7183	.	.
6392080	C	T	972	intergenic	GH_D01G0565；GH_D01G0566	distance:55842；distance:7116	.	.
6392113	G	A	971	intergenic	GH_D01G0565；GH_D01G0566	distance:55875；distance:7083	.	.
6392180	G	T	866	intergenic	GH_D01G0565；GH_D01G0566	distance:55942；distance:7016	.	.
6392185	T	G	1085	intergenic	GH_D01G0565；GH_D01G0566	distance:55947；distance:7011	.	.
6392220	A	C	1062	intergenic	GH_D01G0565；GH_D01G0566	distance:55982；distance:6976	.	.
6392452	T	C	1088	intergenic	GH_D01G0565；GH_D01G0566	distance:56214；distance:6744	.	.
6393250	A	C	1105	intergenic	GH_D01G0565；GH_D01G0566	distance:57012；distance:5946	.	.
6393266	A	G	1095	intergenic	GH_D01G0565；GH_D01G0566	distance:57028；distance:5930	.	.
6393360	A	G	980	intergenic	GH_D01G0565；GH_D01G0566	distance:57122；distance:5836	.	.
6393812	C	T	867	intergenic	GH_D01G0565；GH_D01G0566	distance:57574；distance:5384	.	.
6394033	C	T	908	intergenic	GH_D01G0565；GH_D01G0566	distance:57795；distance:5163	.	.
6394113	C	T	909	intergenic	GH_D01G0565；GH_D01G0566	distance:57875；distance:5083	.	.
6394118	T	C	912	intergenic	GH_D01G0565；GH_D01G0566	distance:57880；distance:5078	.	.
6394449	C	T	893	intergenic	GH_D01G0565；GH_D01G0566	distance:58211；distance:4747	.	.
6394636	T	C	1052	intergenic	GH_D01G0565；GH_D01G0566	distance:58398；distance:4560	.	.
6394961	T	C	865	intergenic	GH_D01G0565；GH_D01G0566	distance:58723；distance:4235	.	.
6394978	G	A	924	intergenic	GH_D01G0565；GH_D01G0566	distance:58740；distance:4218	.	.
6395094	G	A	936	intergenic	GH_D01G0565；GH_D01G0566	distance:58856；distance:4102	.	.
6395266	G	A	786	intergenic	GH_D01G0565；GH_D01G0566	distance:59028；distance:3930	.	.
6395852	T	C	784	intergenic	GH_D01G0565；GH_D01G0566	distance:59614；distance:3344	.	.
6396004	A	G	938	intergenic	GH_D01G0565；GH_D01G0566	distance:59766；distance:3192	.	.
6396256	C	T	1085	intergenic	GH_D01G0565；GH_D01G0566	distance:60018；distance:2940	.	.
6396638	A	G	999	intergenic	GH_D01G0565；GH_D01G0566	distance:60400；distance:2558	.	.
6396888	T	C	1020	intergenic	GH_D01G0565；GH_D01G0566	distance:60650；distance:2308	.	.
6396956	A	G	989	intergenic	GH_D01G0565；GH_D01G0566	distance:60718；distance:2240	.	.
6396995	A	T	840	intergenic	GH_D01G0565；GH_D01G0566	distance:60757；distance:2201	.	.
6396998	G	A	757	intergenic	GH_D01G0565；GH_D01G0566	distance:60760；distance:2198	.	.
6397533	G	T	896	intergenic	GH_D01G0565；GH_D01G0566	distance:61295；distance:1663	.	.
6397551	C	T	896	intergenic	GH_D01G0565；GH_D01G0566	distance:61313；distance:1645	.	.
6397632	A	T	889	intergenic	GH_D01G0565；GH_D01G0566	distance:61394；distance:1564	.	.
6397824	C	A	936	intergenic	GH_D01G0565；GH_D01G0566	distance:61586；distance:1372	.	.
6397877	T	A	1059	intergenic	GH_D01G0565；GH_D01G0566	distance:61639；distance:1319	.	.
6397926	T	C	918	intergenic	GH_D01G0565；GH_D01G0566	distance:61688；distance:1270	.	.
6397990	G	A	932	intergenic	GH_D01G0565；GH_D01G0566	distance:61752；distance:1206	.	.
6398295	G	T	974	upstream	GH_D01G0566	distance:901	.	.
6398410	A	G	1015	upstream	GH_D01G0566	distance:786	.	.
6398463	A	G	809	upstream	GH_D01G0566	distance:733	.	.
6398673	C	T	923	upstream	GH_D01G0566	distance:523	.	.
6398679	A	G	880	upstream	GH_D01G0566	distance:517	.	.
6399035	G	C	1127	upstream	GH_D01G0566	distance:161	.	.
6399060	T	C	1076	upstream	GH_D01G0566	distance:136	.	.
6400156	C	T	933	intronic	GH_D01G0566	.	.	.
6400188	A	C	1106	intronic	GH_D01G0566	.	.	.
6400504	T	C	1088	intronic	GH_D01G0566	.	.	.
6400529	T	C	1168	intronic	GH_D01G0566	.	.	.
6400660	C	G	1149	exonic	GH_D01G0566	.	synonymous_SNV	G179G
6400827	T	A	0	exonic	GH_D01G0566	.	nonsynonymous_SNV	V235E
6400955	A	G	1194	exonic	GH_D01G0566	.	nonsynonymous_SNV	S278G
6401172	A	C	1177	exonic	GH_D01G0566	.	nonsynonymous_SNV	Q350P
6401661	T	G	874	downstream	GH_D01G0566	distance:458	.	.
6407593	T	C	1144	intergenic	GH_D01G0566；GH_D01G0567	distance:6390；distance:5405	.	.
6407662	T	C	1156	intergenic	GH_D01G0566；GH_D01G0567	distance:6459；distance:5336	.	.
6409394	A	T	1000	intergenic	GH_D01G0566；GH_D01G0567	distance:8191；distance:3604	.	.
6412972	T	C	1058	downstream	GH_D01G0567	distance:26	.	.
6413405	C	T	1100	exonic	GH_D01G0567	.	nonsynonymous_SNV	G3R
6415602	C	T	473	intergenic	GH_D01G0567；GH_D01G0568	distance:2191；distance:26311	.	.
6423179	T	A	1065	intergenic	GH_D01G0567；GH_D01G0568	distance:9768；distance:18734	.	.
6423239	A	G	903	intergenic	GH_D01G0567；GH_D01G0568	distance:9828；distance:18674	.	.
6424081	G	A	997	intergenic	GH_D01G0567；GH_D01G0568	distance:10670；distance:17832	.	.
6424739	T	G	1182	intergenic	GH_D01G0567；GH_D01G0568	distance:11328；distance:17174	.	.
6425256	T	C	1208	intergenic	GH_D01G0567；GH_D01G0568	distance:11845；distance:16657	.	.
6425596	T	A	936	intergenic	GH_D01G0567；GH_D01G0568	distance:12185；distance:16317	.	.
6427168	C	A	907	intergenic	GH_D01G0567；GH_D01G0568	distance:13757；distance:14745	.	.
6427403	C	T	797	intergenic	GH_D01G0567；GH_D01G0568	distance:13992；distance:14510	.	.
6428351	T	C	1130	intergenic	GH_D01G0567；GH_D01G0568	distance:14940；distance:13562	.	.
6429989	A	G	771	intergenic	GH_D01G0567；GH_D01G0568	distance:16578；distance:11924	.	.
6431932	C	T	714	intergenic	GH_D01G0567；GH_D01G0568	distance:18521；distance:9981	.	.
6432552	G	A	965	intergenic	GH_D01G0567；GH_D01G0568	distance:19141；distance:9361	.	.
6432861	G	A	1029	intergenic	GH_D01G0567；GH_D01G0568	distance:19450；distance:9052	.	.
6432963	C	G	1181	intergenic	GH_D01G0567；GH_D01G0568	distance:19552；distance:8950	.	.
6433519	C	T	898	intergenic	GH_D01G0567；GH_D01G0568	distance:20108；distance:8394	.	.
6435498	A	G	1180	intergenic	GH_D01G0567；GH_D01G0568	distance:22087；distance:6415	.	.
6436405	G	A	977	intergenic	GH_D01G0567；GH_D01G0568	distance:22994；distance:5508	.	.
6437131	A	G	1343	intergenic	GH_D01G0567；GH_D01G0568	distance:23720；distance:4782	.	.
6437638	C	T	1189	intergenic	GH_D01G0567；GH_D01G0568	distance:24227；distance:4275	.	.
6438361	C	A	1034	intergenic	GH_D01G0567；GH_D01G0568	distance:24950；distance:3552	.	.
6439715	T	A	1097	intergenic	GH_D01G0567；GH_D01G0568	distance:26304；distance:2198	.	.
6439764	G	A	765	intergenic	GH_D01G0567；GH_D01G0568	distance:26353；distance:2149	.	.
6441989	G	A	903	exonic	GH_D01G0568	.	nonsynonymous_SNV	S26N
6442369	C	T	978	intronic	GH_D01G0568	.	.	.
6442690	G	T	1128	exonic	GH_D01G0568	.	nonsynonymous_SNV	G99C
6444837	C	T	924	intergenic	GH_D01G0568；GH_D01G0569	distance:1789；distance:1229	.	.
6445717	T	A	660	upstream	GH_D01G0569	distance:349	.	.
6445818	G	C	1052	upstream	GH_D01G0569	distance:248	.	.
Indel
Position	Reference allele	Alternative allele	Alternative allele count in public database	Position of variation	Related gene	Position detail	Annotation of variation	Amino acid change
6354630	C	CTT	330	intergenic	GH_D01G0565；GH_D01G0566	dist:18392；dist:44566	.	.
6355145	C	CA	562	intergenic	GH_D01G0565；GH_D01G0566	dist:18907；dist:44051	.	.
6359299	GT	G	519	intergenic	GH_D01G0565；GH_D01G0566	dist:23062；dist:39896	.	.
6363729	CA	C	746	intergenic	GH_D01G0565；GH_D01G0566	dist:27492；dist:35466	.	.
6364438	T	TA	802	intergenic	GH_D01G0565；GH_D01G0566	dist:28200；dist:34758	.	.
6364500	T	TG	854	intergenic	GH_D01G0565；GH_D01G0566	dist:28262；dist:34696	.	.
6364773	C	CT	674	intergenic	GH_D01G0565；GH_D01G0566	dist:28535；dist:34423	.	.
6364937	TC	T	648	intergenic	GH_D01G0565；GH_D01G0566	dist:28700；dist:34258	.	.
6365075	TA	T	559	intergenic	GH_D01G0565；GH_D01G0566	dist:28839；dist:34119	.	.
6365326	C	CT	686	intergenic	GH_D01G0565；GH_D01G0566	dist:29088；dist:33870	.	.
6370447	CT	C	579	intergenic	GH_D01G0565；GH_D01G0566	dist:34210；dist:28748	.	.
6374828	AG	A	789	intergenic	GH_D01G0565；GH_D01G0566	dist:38591；dist:24367	.	.
6375945	CG	C	846	intergenic	GH_D01G0565；GH_D01G0566	dist:39708；dist:23250	.	.
6376610	G	GGTTT	452	intergenic	GH_D01G0565；GH_D01G0566	dist:40372；dist:22586	.	.
6379469	AC	A	737	intergenic	GH_D01G0565；GH_D01G0566	dist:43232；dist:19726	.	.
6383541	TA	T	686	intergenic	GH_D01G0565；GH_D01G0566	dist:47304；dist:15654	.	.
6385139	C	CA	801	intergenic	GH_D01G0565；GH_D01G0566	dist:48901；dist:14057	.	.
6385592	AAT	A	209	intergenic	GH_D01G0565；GH_D01G0566	dist:49354；dist:13603	.	.
6386295	C	CT	789	intergenic	GH_D01G0565；GH_D01G0566	dist:50057；dist:12901	.	.
6386356	T	TTTTC	775	intergenic	GH_D01G0565；GH_D01G0566	dist:50118；dist:12840	.	.
6387811	T	TTA	948	intergenic	GH_D01G0565；GH_D01G0566	dist:51573；dist:11385	.	.
6390276	T	TAGGGTTG	716	intergenic	GH_D01G0565；GH_D01G0566	dist:54038；dist:8920	.	.
6391489	T	TA	318	intergenic	GH_D01G0565；GH_D01G0566	dist:55251；dist:7707	.	.
6391588	A	AG	228	intergenic	GH_D01G0565；GH_D01G0566	dist:55350；dist:7608	.	.
6393711	T	TA	697	intergenic	GH_D01G0565；GH_D01G0566	dist:57473；dist:5485	.	.
6397137	A	AC	445	intergenic	GH_D01G0565；GH_D01G0566	dist:60899；dist:2059	.	.
6397179	T	TA	483	intergenic	GH_D01G0565；GH_D01G0566	dist:60941；dist:2017	.	.
6397572	G	GA	756	intergenic	GH_D01G0565；GH_D01G0566	dist:61334；dist:1624	.	.
6398602	TTATATAAATAA	T	388	upstream	GH_D01G0566	dist:583	.	.
6398686	G	GA	579	upstream	GH_D01G0566	dist:510	.	.
6401242	A	ATG	794	downstream	GH_D01G0566	dist:39	.	.
6401410	AATG	A	342	downstream	GH_D01G0566	dist:208	.	.
6401436	TAAG	T	248	downstream	GH_D01G0566	dist:234	.	.
6402241	CTT	C	143	intergenic	GH_D01G0566；GH_D01G0567	dist:1037；dist:10757	.	.
6409044	AAC	A	757	intergenic	GH_D01G0566；GH_D01G0567	dist:7842；dist:3952	.	.
6410495	CA	C	24	intergenic	GH_D01G0566；GH_D01G0567	dist:9292；dist:2503	.	.
6410556	G	GT	513	intergenic	GH_D01G0566；GH_D01G0567	dist:9353；dist:2442	.	.
6410993	CT	C	724	intergenic	GH_D01G0566；GH_D01G0567	dist:9791；dist:2004	.	.
6412080	CTT	C	666	downstream	GH_D01G0567	dist:916	.	.
6431457	TAAA	T	717	intergenic	GH_D01G0567；GH_D01G0568	dist:18048；dist:10444	.	.
6431462	TAAACGCCA	T	717	intergenic	GH_D01G0567；GH_D01G0568	dist:18048；dist:10444	.	.
6434635	CAAAATG	C	524	intergenic	GH_D01G0567；GH_D01G0568	dist:21223；dist:7274	.	.
6441397	T	TC	1036	upstream	GH_D01G0568	dist:516	.	.
6444690	AT	A	567	intergenic	GH_D01G0568；GH_D01G0569	dist:1643；dist:1375	.	.

## Sheet: Table S2
Table S2 Content of endogenous phytohormones
Index	Compounds	Class	Molecular Weight	Ion mode	Formula	CAS	KEGG_ID	YZ-1_1	YZ-1_2	YZ-1_3	OE1_1	OE1_2	OE1_3
ABA	Abscisic acid	ABA	264.136	Negative	C15H20O4	21293-29-8	C06082	90.8686	135.816	117.169	372.437	404.774	354.963
ABA-GE	ABA-glucosyl ester	ABA	426.189	Negative	C21H30O9	79199-48-7	-	88.44	79.3083	62.4324	120.986	100.171	64.559
IAA-Gly	Indole-3-acetyl glycine	Auxin	232.085	Positive	C12H12N2O3	13113-08-1	-	0.28701	0.14287	0.11948	N/A	0.02043	0.05018
OxIAA	2-oxindole-3-acetic acid	Auxin	191.058	Positive	C10H9NO3	2971-31-5	-	2.72899	2.66053	2.55063	4.98289	3.79445	5.57705
ICA	Indole-3-carboxylic acid	Auxin	161.048	Negative	C9H7NO2	771-50-6	C19837	1.58551	1.0073	1.2174	3.30324	2.46416	2.36132
IAA-Trp	Indole-3-acetyl-L-tryptophan	Auxin	361.143	Negative	C21H19N3O3	57105-53-0	-	1.36355	1.26049	1.48861	0.48225	0.43493	0.40835
IAA-Leu	N-(3-Indolylacetyl)-L-leucine	Auxin	288.147	Positive	C16H20N2O3	36838-63-8	-	0.00086	0.00411	0.00224	0.01667	0.00367	0.00651
IA	3-Indoleacrylic acid	Auxin	187.063	Positive	C11H9NO2	1204-06-4	-	N/A	N/A	0.14454	0.30522	0.23655	0.32589
TRP	L-tryptophan	Auxin	204.09	Positive	C11H12N2O2	73-22-3	C00078	6336.29	5554.03	7488.71	13637.4	8026.86	10213.4
TRA	Tryptamine	Auxin	160.1	Positive	C10H12N2	61-54-1	C00398	226.691	250.008	373.253	1603.1	658.034	833.938
ILA	Indole-3-lactic acid	Auxin	205.074	Negative	C11H11NO3	1821-52-9	-	N/A	N/A	N/A	1.00584	0.56755	0.30497
IAA-Ala	N-(3-Indolylacetyl)-L-alanine	Auxin	246.1	Positive	C13H14N2O3	57105-39-2	-	0.12141	0.0926	0.09495	0.07921	N/A	N/A
IAA-Glu-diMe	Indole-3-acetyl-L-glutamic acid dimethyl ester	Auxin	332.137	Negative	C17H20N2O5	-	-	N/A	N/A	N/A	N/A	N/A	N/A
MEIAA	Methyl indole-3-acetate	Auxin	189.079	Positive	C11H11NO2	1912-33-0	-	0.22387	0.29567	0.27973	0.46324	0.36743	0.34694
IAA-Phe	N-(3-Indolylacetyl)-L-phenylalanine	Auxin	322.132	Negative	C19H18N2O3	57105-50-7	-	N/A	N/A	N/A	N/A	N/A	N/A
IAA-Leu-Me	Indole-3-acetyl-L-leucine methyl ester	Auxin	302.163	Positive	C17H22N2O3	30372-97-3	-	N/A	N/A	N/A	N/A	N/A	N/A
IAA-Val-Me	Indole-3-acetyl-L-valine methyl ester	Auxin	288.147	Positive	C16H20N2O3	1308991-15-2	-	N/A	N/A	N/A	N/A	N/A	N/A
IPA	3-Indolepropionic acid	Auxin	189.079	Positive	C11H11NO2	830-96-6	-	0.47622	0.45038	0.39881	N/A	N/A	N/A
IAA-Val	N-(3-Indolylacetyl)-L-valine	Auxin	274.132	Positive	C15H18N2O3	57105-42-7	-	N/A	N/A	N/A	N/A	N/A	N/A
IAA	Indole-3-acetic acid	Auxin	175.063	Positive	C10H9NO2	87-51-4	C00954	42.2501	40.55	36.2009	44.4922	48.5009	37.5085
IAA-Asp	Indole-3-acetyl-L-aspartic acid	Auxin	290.09	Negative	C14H14N2O5	2456-73-7	-	22.8559	25.5326	20.9357	30.4334	39.971	29.0606
IAA-Phe-Me	Indole-3-acetyl-L-phenylalanne methyle ester	Auxin	336.147	Positive	C20H20N2O3	1060809-98-4	-	N/A	N/A	N/A	N/A	N/A	N/A
IAA-Glu	Indole-3-acetyl glutamic acid	Auxin	304.106	Negative	C15H16N2O5	57105-48-3	-	0.68494	1.02692	0.72549	0.5837	0.82419	0.58228
IAA-Glc	1-O-indol-3-ylacetylglucose	Auxin	337.116	Negative	C16H19NO7	19817-95-9	-	447.642	532.625	626.644	747.054	588.441	584.019
ICAld	Indole-3-carboxaldehyde	Auxin	145.053	Positive	C9H7NO	487-89-8	C08493	0.79101	0.67918	0.69042	1.35792	0.74058	0.90199
IBA	Indole-3-butyric acid	Auxin	203.095	Positive	C12H13NO2	133-32-4	C11284	N/A	N/A	N/A	N/A	N/A	N/A
IAM	3-Indole acetamide	Auxin	174.079	Positive	C10H10N2O	879-37-8	C02693	N/A	N/A	N/A	N/A	N/A	N/A
IAN	3-Indoleacetonitrile	Auxin	156.069	Positive	C10H8N2	771-51-7	-	0.06971	0.07091	0.09447	0.05457	0.1514	0.16018
cZ9G	cis-Zeatin-9-glucoside	CK	381.165	Positive	C16H23N5O6	169565-72-4	-	N/A	N/A	N/A	N/A	N/A	N/A
oT	ortho-Topolin	CK	241.096	Positive	C12H11N5O	20366-83-0	-	N/A	N/A	N/A	N/A	N/A	N/A
BAP7G	N6-Benzyladenine-7-glucoside	CK	387.154	Positive	C18H21N5O5	56159-42-3	-	N/A	N/A	N/A	0.01695	N/A	N/A
oT9G	ortho-Topolin-9-glucoside	CK	403.149	Positive	C18H21N5O6	160299-96-7	-	N/A	N/A	N/A	0.0152	0.0136	N/A
cZR	cis-Zeatin riboside	CK	351.154	Positive	C15H21N5O5	15896-46-5	C16449	0.00279	0.00055	0.00045	N/A	N/A	N/A
DHZR	Dihydrozeatin ribonucleoside	CK	353.17	Positive	C15H23N5O5	22663-55-4	C16447	N/A	N/A	N/A	0.00687	0.00558	N/A
BAP	6-Benzyladenine	CK	225.101	Positive	C12H11N5	1214-39-7	C11263	N/A	N/A	N/A	N/A	N/A	N/A
2MeSiP	2-Methylthio-N6-isopentenyladenine	CK	249.105	Positive	C11H15N5S	20758-33-2	-	N/A	N/A	N/A	N/A	N/A	N/A
mTR	meta-Topolin riboside	CK	373.139	Positive	C17H19N5O5	110505-76-5	-	N/A	N/A	N/A	N/A	N/A	N/A
pTR	para-Topolin riboside	CK	373.139	Positive	C17H19N5O5	23666-24-2	-	N/A	N/A	N/A	N/A	N/A	N/A
2CltZ	2-Chloro-trans-zeatin	CK	253.073	Positive	C10H12ClN5O	29736-30-9	-	N/A	N/A	N/A	N/A	N/A	N/A
2MeScZ	2-Methylthio-cis-zeatin	CK	265.1	Positive	C11H15N5OS	52020-11-8	-	N/A	N/A	N/A	N/A	N/A	N/A
2MeSiPR	2-Methylthio-N6-isopentenyladenosine	CK	381.147	Positive	C16H23N5O4S	20859-00-1	-	N/A	N/A	N/A	N/A	N/A	N/A
BAPR	6-Benzyladenosine	CK	357.144	Positive	C17H19N5O4	4294-16-0	-	N/A	N/A	N/A	N/A	N/A	N/A
DZ	Dihydrozeatin	CK	221.128	Positive	C10H15N5O	14894-18-9	C02029	N/A	N/A	N/A	N/A	N/A	N/A
KR	Kinetin riboside	CK	347.123	Positive	C15H17N5O5	4338-47-0	-	N/A	N/A	N/A	N/A	N/A	N/A
mT	meta-Topolin	CK	241.096	Positive	C12H11N5O	75737-38-1	-	N/A	N/A	N/A	N/A	N/A	N/A
mT9G	meta-Topolin-9-glucoside	CK	403.149	Positive	C18H21N5O6	179528-30-4	-	N/A	N/A	N/A	N/A	N/A	N/A
cZ	cis-Zeatin	CK	219.112	Positive	C10H13N5O	32771-64-5	C15545	N/A	N/A	N/A	N/A	N/A	N/A
iP7G	N6-Isopentenyl-adenine-7-glucoside	CK	365.17	Positive	C16H23N5O5	59384-58-6	-	0.11233	0.10763	0.05662	N/A	N/A	N/A
pT9G	4-[[(9-beta-D-Glucopyranosyl-9H-purin-6-yl)amino]methyl]phenol	CK	403.149	Positive	C18H21N5O6	1046433-04-8	-	N/A	N/A	N/A	N/A	N/A	N/A
BAP9G	N6-Benzyladenine-9-glucoside	CK	387.154	Positive	C18H21N5O5	4294-17-1	-	N/A	N/A	0.00135	0.0009	N/A	0.01215
IP	N6-isopentenyladenine	CK	203.117	Positive	C10H13N5	2365-40-4	-	0.22953	0.2339	0.29642	0.18521	0.14648	0.16256
IPR	N6-isopentenyladenosine	CK	335.159	Positive	C15H21N5O4	7724-76-7	C04432	0.30598	0.24543	0.30033	0.30412	0.15729	0.12824
K9G	Kinetin-9-glucoside	CK	377.134	Positive	C16H19N5O6	98177-43-6	-	0.08249	0.08235	0.05857	0.05591	0.07573	0.07466
iP9G	N6-Isopentenyl-adenine-9-glucoside	CK	365.17	Positive	C16H23N5O5	83087-94-9	-	0.13811	0.15401	0.15082	0.14601	0.19472	0.15829
tZOG	trans-Zeatin-O-glucoside	CK	381.165	Positive	C16H23N5O6	56329-06-7	C03423	0.65294	0.48184	0.57543	2.25367	1.58836	1.71038
pT	para-Topolin	CK	241.096	Positive	C12H11N5O	80054-30-4	-	0.09554	0.1254	0.1546	0.56739	0.51025	0.58034
tZR	trans-Zeatin riboside	CK	351.154	Positive	C15H21N5O5	6025-53-2	C16431	0.13552	0.15105	0.1636	0.82134	0.72522	0.54913
cZROG	cis-Zeatin-O-glucoside riboside	CK	513.207	Positive	C21H31N5O10	125225-72-1	-	0.58563	0.49835	0.57495	0.33889	0.33425	0.38056
DHZ7G	Dihydrozeatin-7-glucoside	CK	383.18	Positive	C16H25N5O6	91599-03-0	-	0.11937	0.08369	0.06665	0.05035	0.0583	0.04925
oTR	ortho-Topolin riboside	CK	373.139	Positive	C17H19N5O5	50868-58-1	-	N/A	N/A	N/A	N/A	N/A	N/A
K	Kinetin	CK	215.081	Positive	C10H9N5O	525-79-1	C08272	N/A	0.02376	0.0111	0.10494	0.14052	0.06031
2MeScZR	2-Methylthio-cis-zeatin riboside	CK	397.142	Positive	C16H23N5O5S	52049-48-6	-	0.00107	0.00729	5e-05	0.06271	0.04137	0.05402
tZ	trans-Zeatin	CK	219.112	Positive	C10H13N5O	1637-39-4	C00371	0.00619	0.0416	N/A	0.18925	0.11435	0.08931
DHZROG	Dihydrozeatin-O-glucoside riboside	CK	515.223	Positive	C21H33N5O10	62512-95-2	-	N/A	0.00456	0.00408	0.01701	0.01178	0.00825
ACC	1-Aminocyclopropanecarboxylic acid	ETH	101.048	Positive	C4H7NO2	22059-21-8	-	9.59816	6.51917	8.16894	24.2845	26.2399	19.9498
H2JA	Dihydrojasmonic acid	JA	212.141	Negative	C12H20O3	3572-64-3	-	0.34687	0.33549	0.3916	1.03682	0.92738	0.90424
OPC-6	3-oxo-2-(2-(Z)-Pentenyl)cyclopentane-1-hexanoic acid	JA	266.188	Positive	C16H26O3	136768-22-4	-	4.56188	4.87622	6.22283	22.3052	15.8295	17.4531
MEJA	Methyl jasmonate	JA	224.141	Positive	C13H20O3	39924-52-2	C11512	0.58805	0.57873	0.8253	4.04157	2.44129	3.08409
JA-Val	N-[(-)-Jasmonoyl]-(L)-valine	JA	309.194	Negative	C17H27NO4	120303-51-7	-	0.19681	0.17076	0.22946	0.86023	0.59887	0.55556
JA-ILE	Jasmonoyl-L-isoleucine	JA	323.21	Negative	C18H29NO4	12330-92-9	C18699	10.7208	9.10648	12.8049	34.0336	20.6558	20.103
JA	Jasmonic acid	JA	210.126	Negative	C12H18O3	3572-66-5	C08491	129.68	126.242	249.173	1108.6	1029.95	961.004
JA-Phe	N-[(-)-Jasmonoyl]-(l)-phenalanine	JA	357.194	Positive	C21H27NO4	120303-53-9	-	N/A	N/A	N/A	N/A	N/A	N/A
OPDA	cis(+)-12-Oxophytodienoic acid	JA	292.204	Positive	C18H28O3	5074224-79-7	-	4.97695	7.19939	8.24631	37.7056	26.0389	21.8752
OPC-4	3-oxo-2-(2-(Z)-Pentenyl) cyclopentane-1-butyric acid	JA	238.157	Positive	C14H22O3	136845-17-5	-	4.23758	5.20208	9.11154	36.008	29.0663	24.3307
SA	Salicylic acid	SA	138.032	Negative	C7H6O3	69-72-7	C00805	1724.66	1300.1	1656	884.926	904.616	965.412
SAG	Salicylic acid 2-O-β-glucoside	SA	300.085	Negative	C13H16O8	10366-91-3	-	1460.65	1517.47	1579.13	1326.09	2095.91	1662.21
ST	（±）Strigol	SL	346.142	Positive	C19H22O6	51820-11-2	C09190	N/A	N/A	N/A	N/A	N/A	N/A
5DS	5-Deoxystrigol	SL	330.147	Positive	C19H22O5	151716-18-6	C18037	0.6744	0.9283	0.59093	1.2223	1.01595	2.02946
GA1	gibberellin A1	GA	348.39	Positive	C19H24O6	545-97-1	C00859	7.03	7.53	10.3817	4.92	4.91	6.37665
GA15	gibberellin A15	GA	330.18	Positive	C20H26O4	13744-18-8	C14162	2.27	1.91	1.80209	2.89	2.99	2.87057
GA19	gibberellin A19	GA	362.42	Positive	C20H26O6	6980-44-5	C02034	N/A	N/A	4.95205	N/A	N/A	N/A
GA20	gibberellin A20	GA	332.16	Positive	C19H24O5	19143-87-4	C02035	5.02	5.62	6.21547	5	6.55	6.69166
GA29	gibberellin A29	GA	348.16	Positive	C19H24O6	29774-53-6	C06096	3.82	3.18	3.64839	3.78	4.87	4.66775
GA3	gibberellin A3	GA	346.37	Positive	C19H22O6	77-06-5	C01699	73.3	65.8	87.6749	51.2	14.7	37.2875
GA34	gibberellin A34	GA	348.16	Positive	C19H24O6	32630-92-5	C11868	1.73	1.09	0.382436	5.16	6.06	3.30922
GA4	gibberellin A4	GA	332.16	Positive	C19H24O5	468-44-0	C11864	1.41	1.44	1.57208	2.58	3.27	3.07288
GA5	gibberellin A5	GA	330.15	Positive	C19H22O5	561-56-8	C11871	0.369	0.264	0.620896	0.37	0.289	0.771154
GA51	gibberellin A51	GA	332.16	Positive	C19H24O5	56978-14-4	C11865	0.335	0.18	0.32588	0.969	0.935	1.15427
GA6	gibberellin A6	GA	346.14	Positive	C19H22O6	19147-78-5	C11856	1.11	0.787	N/A	0.479	0.378	N/A
GA7	gibberellin A7	GA	330.15	Positive	C19H22O5	510-75-8	C11867	0.0697	0.0994	0.103845	0.0453	0.0226	0.0640391
GA9	gibberellin A9	GA	316.17	Positive	C19H24O4	427-77-0	C11863	0.693	0.584	0.447816	1.36	1.58	1.15065
GA24	gibberellin A24	GA	346.47	Positive	C20H26O5	19427-32-8	C11861	N/A	N/A	N/A	N/A	N/A	N/A
GA53	gibberellin A53	GA	348.43	Positive	C20H28O5	51576-08-0	C06094	N/A	N/A	N/A	N/A	N/A	N/A
GA8	gibberellin A8	GA	364.15	Positive	C19H24O7	7044-72-6	C03579	16.5	16.7	11.0022	16	18	9.32382
N/A: Not detected
Unit: ng/g

## Sheet: Table S3
Table S3 Content of endogenous flavonoids
Index	Compounds	Class	Molecular Weight	Ion mode	Ionization model	Formula	YZ-1_1	YZ-1_2	YZ-1_3	OE1_1	OE1_2	OE1_3	cpd_ID	CAS	kegg_map	Significance test (P < 0.05)
Flavonoid_135	Theaflavin 3,3'-digallate	-	868.1487	Negative	[M-H]-	C43H32O20	N/A	N/A	N/A	N/A	N/A	N/A	-	30462-35-2	-	--
Flavonoid_94	Epimedin B	-	808.278985	Positive	[M+H]+	C38H48O19	N/A	N/A	N/A	N/A	N/A	N/A	-	110623-73-9	-	--
Flavonoid_11	Hydroxysafflor yellow A	-	612.16904	Negative	[M-H]-	C27H32O16	0.234838045	0.256015601	0.211214033	0.543228367	0.530369792	0.487271195	-	78281-02-4	-	up
Flavonoid_07	Troxerutin	-	742.232035	Positive	[M+H]+	C33H42O19	N/A	N/A	N/A	N/A	N/A	N/A	-	7085-55-4	-	--
Flavonoid_133	β-Anhydroicaritin	-	368.12599	Positive	[M+H]+	C21H20O6	N/A	N/A	N/A	N/A	N/A	N/A	-	38226-86-7	-	--
Flavonoid_85	Methylnissolin-3-O-glucoside	-	462.1526	Positive	[M+H]+	C23H26O10	N/A	N/A	N/A	N/A	N/A	N/A	-	94367-42-7	-	--
Flavonoid_83	Epmedin C	-	822.294635	Positive	[M+H]+	C39H50O19	N/A	N/A	N/A	N/A	N/A	N/A	-	110642-44-9	-	--
Flavonoid_77	Epimedin A	-	838.28955	Positive	[M+H]+	C39H50O20	N/A	N/A	N/A	N/A	N/A	N/A	-	110623-72-8	-	--
Flavonoid_109	Deguelin	-	394.14164	Positive	[M+H]+	C23H22O6	N/A	N/A	N/A	N/A	N/A	N/A	C10417	522-17-8	-	--
Flavonoid_102	Theaflavin	-	564.12678	Negative	[M-H]-	C29H24O12	N/A	N/A	N/A	N/A	N/A	N/A	-	4670-05-7	-	--
Flavonoid_142	Sciadopitysin	-	580.13695	Positive	[M+H]+	C33H24O10	N/A	N/A	N/A	N/A	N/A	N/A	C10182	521-34-6	-	--
Flavonoid_145	Procyanidin B2	Anthocyanins	578.14243	Negative	[M-H]-	C30H26O12	195.539291	255.48908	243.64841	277.263185	316.338542	315.999518	C17639	29106-49-8	-	--
Flavonoid_125	Amentoflavone	Biflavonoids	538.09	Negative	[M-H]-	C30H18O10	N/A	N/A	N/A	N/A	N/A	N/A	C10018	1617-53-4	-	--
Flavonoid_34	Isoginkgetin	Biflavonoids	566.1213	Negative	[M-H]-	C32H22O10	N/A	N/A	N/A	N/A	N/A	N/A	-	548-19-6	-	--
Flavonoid_47	Ginkgetin	Biflavonoids	566.1213	Negative	[M-H]-	C32H22O10	N/A	N/A	N/A	N/A	N/A	N/A	C10048	481-46-9	-	--
Flavonoid_112	Echinatin	Chalcones	270.08921	Negative	[M-H]-	C16H14O4	N/A	N/A	N/A	N/A	N/A	N/A	-	34221-41-5	-	--
Flavonoid_65	Phlorizin	Chalcones	436.13695	Negative	[M-H]-	C21H24O10	3.86981313	5.75046802	5.01711257	27.4226831	32.5914063	24.2692678	C01604	60-81-1	ko00941,ko01110	up
Flavonoid_116	4'-O-Methylbavachalcone	Chalcones	338.15181	Negative	[M-H]-	C21H22O4	N/A	N/A	N/A	N/A	N/A	N/A	-	20784-60-5	-	--
Flavonoid_202	Sieboldin	Chalcones	452.131865	Negative	[M-H]-	C21H24O11	18.0845712	17.749324	18.2299596	5.72852023	7.94763021	6.45513006	-	18777-73-6	-	down
Flavonoid_03	4,4'-Dimethoxychalcone	Chalcones	268.109945	Positive	[M+H]+	C17H16O3	N/A	N/A	N/A	N/A	N/A	N/A	-	2373-89-9	-	--
Flavonoid_22	Neohesperidin dihydrochalcone	Chalcones	612.205425	Negative	[M-H]-	C28H36O15	0.0141177528	0.0148482579	0.0139057547	0.0152049667	0.0173489583	0.0150551301	-	20702-77-6	-	--
Flavonoid_177	Phloretin	Chalcones	274.084125	Negative	[M-H]-	C15H14O5	0.0072090321	0.00897436297	0.00704204947	0.0195890937	0.0155898958	0.0169910164	C00774	60-82-2	ko00941,ko01110	up
Flavonoid_130	Isobavachalcone	Chalcones	324.13616	Negative	[M-H]-	C20H20O4	N/A	N/A	N/A	N/A	N/A	N/A	C08648	20784-50-3	-	--
Flavonoid_30	Isoliquiritigenin	Chalcones	256.07356	Negative	[M-H]-	C15H12O4	N/A	N/A	N/A	N/A	N/A	N/A	C08650	961-29-5	ko00941,ko01100,ko01110	--
Flavonoid_134	Loureirin B	Chalcones	316.131075	Negative	[M-H]-	C18H20O5	N/A	N/A	N/A	N/A	N/A	N/A	-	119425-90-0	-	--
Flavonoid_200	Benzylideneacetophenone	Chalcones	208.088815	Positive	[M+H]+	C15H12O	0.00308200767	0.00408265731	N/A	0.0027468766	0.00208385156	0.00708578998	C01484	94-41-7	-	--
Flavonoid_97	Xanthohumol	Chalcones	354.146725	Negative	[M-H]-	C21H22O5	N/A	N/A	N/A	N/A	N/A	N/A	C16417	6754-58-1	ko00941	--
Flavonoid_31	Naringin Dihydrochalcone	Chalcones	582.19486	Negative	[M-H]-	C27H34O14	N/A	N/A	N/A	N/A	N/A	N/A	-	18916-17-1	-	--
Flavonoid_70	Licochalcone E	Chalcones	338.15181	Negative	[M-H]-	C21H22O4	N/A	N/A	N/A	N/A	N/A	N/A	-	864232-34-8	-	--
Flavonoid_75	Licochalcone C	Chalcones	338.15181	Negative	[M-H]-	C21H22O4	N/A	N/A	N/A	N/A	N/A	N/A	-	144506-14-9	-	--
Flavonoid_191	Naringenin chalcone	Chalcones	272.068475	Negative	[M-H]-	C15H12O5	0.0351732151	0.114075923	0.312508834	0.315092166	0.221004948	0.197240366	C06561	25515-46-2	ko00941,ko01100,ko01110	--
Flavonoid_44	4-Hydroxychalcone	Chalcones	224.08373	Negative	[M-H]-	C15H12O2	N/A	N/A	N/A	N/A	N/A	N/A	C14231	20426-12-4	-	--
Flavonoid_163	4'-Hydroxychalcone	Chalcones	224.08373	Negative	[M-H]-	C15H12O2	N/A	N/A	N/A	N/A	N/A	N/A	C14232	2657-25-2	-	--
Flavonoid_201	Trilobatin	Chalcones	436.13695	Negative	[M-H]-	C21H24O10	0.179211069	0.226554862	0.169190813	1.18753968	0.850489583	0.897685453	-	4192-90-9	-	up
Flavonoid_80	(-)-Gallocatechin gallate	Flavanols	458.084915	Negative	[M-H]-	C22H18O11	N/A	N/A	N/A	N/A	N/A	N/A	-	4233-96-9	-	--
Flavonoid_150	(-)-Catechin gallate	Flavanols	442.09	Negative	[M-H]-	C22H18O10	0.0370680402	0.0399466979	0.0534946996	0.0525020481	N/A	0.0517940751	-	130405-40-2	-	--
Flavonoid_195	(-)-Gallocatechin	Flavanols	306.073955	Negative	[M-H]-	C15H14O7	520.464782	583.291732	574.045936	1045.45315	993.101563	946.789499	-	3371-27-5	-	--
Flavonoid_84	(-)-Epigallocatechin	Flavanols	306.073955	Positive	[M+H]+	C15H14O7	39.8114518	51.074883	51.9550732	211.802611	157.959635	162.438343	C12136	970-74-1	ko00941,ko01110	up
Flavonoid_147	(-)-Epicatechin	Flavanols	290.07904	Negative	[M-H]-	C15H14O6	67.785817	92.2605304	91.2594649	71.6118792	70.684375	60.9963873	C09727	490-46-0	ko00941,ko01100,ko01110	--
Flavonoid_55	(-)-Catechin	Flavanols	290.07904	Negative	[M-H]-	C15H14O6	1453.85961	1819.46438	1659.66936	1029.62366	960.880208	1002.92148	C14079	18829-70-4	-	--
Flavonoid_184	Afzelechin	Flavanols	274.084125	Negative	[M-H]-	C15H14O5	0.145004792	0.139579563	0.22879051	0.162533538	0.111104948	0.0961237958	C09320	2545-00-8	ko00941,ko01110	--
Flavonoid_199	Persicogenin	Flavanones	316.09469	Negative	[M-H]-	C17H16O6	N/A	N/A	N/A	N/A	N/A	N/A	-	28590-40-1	-	--
Flavonoid_69	Liquiritin	Flavanones	418.126385	Negative	[M-H]-	C21H22O9	N/A	N/A	N/A	N/A	N/A	N/A	C16989	551-15-5	-	--
Flavonoid_93	Bavachin	Flavanones	324.13616	Negative	[M-H]-	C20H20O4	N/A	N/A	N/A	N/A	N/A	N/A	-	19879-32-4	-	--
Flavonoid_12	Liquiritigenin	Flavanones	256.07356	Negative	[M-H]-	C15H12O4	N/A	N/A	N/A	N/A	N/A	N/A	C09762	578-86-9	ko00941,ko00943,ko01100,ko01110	--
Flavonoid_126	Eriodictyol	Flavanones	288.06339	Negative	[M-H]-	C15H12O6	0.0898596071	0.108925117	0.165084553	0.414454685	0.317729167	0.313215318	C05631	552-58-9	ko00941,ko01100,ko01110	up
Flavonoid_141	Isosakuranin	Flavanones	448.13695	Negative	[M-H]-	C22H24O10	N/A	N/A	N/A	N/A	N/A	N/A	-	491-69-0	-	--
Flavonoid_149	Farrerol	Flavanones	300.099775	Negative	[M-H]-	C17H16O5	N/A	N/A	N/A	N/A	N/A	N/A	C09734	24211-30-1	-	--
Flavonoid_78	Eriocitrin	Flavanones	596.174125	Negative	[M-H]-	C27H32O15	N/A	N/A	N/A	N/A	N/A	N/A	C09732	13463-28-0	-	--
Flavonoid_158	Isosakuranetin	Flavanones	286.084125	Negative	[M-H]-	C16H14O5	N/A	N/A	N/A	N/A	N/A	N/A	C05334	480-43-3	ko00941,ko01110	--
Flavonoid_15	Neohesperidin	Flavanones	610.189775	Negative	[M-H]-	C28H34O15	N/A	N/A	N/A	0.05659319	0.026640625	0.0389046243	C09806	13241-33-3	ko00941	up
Flavonoid_100	Sophoraflavanone G	Flavanones	424.18859	Negative	[M-H]-	C25H28O6	N/A	N/A	N/A	N/A	N/A	N/A	C18053	97938-30-2	-	--
Flavonoid_176	Naringenin-7-glucoside	Flavanones	434.1213	Negative	[M-H]-	C21H22O10	3.51866315	4.67805512	4.56908127	12.5142857	9.68497396	9.93605491	-	529-55-5	-	up
Flavonoid_108	Pinocembrin	Flavanones	256.07356	Negative	[M-H]-	C15H12O4	N/A	N/A	0.00533220596	0.00392954429	0.0112616927	0.0113565029	C09827	480-39-7	ko00941	--
Flavonoid_48	Narirutin	Flavanones	580.17921	Negative	[M-H]-	C27H32O14	N/A	N/A	N/A	N/A	N/A	N/A	C09793	14259-46-2	-	--
Flavonoid_41	Hesperetin	Flavanones	302.07904	Negative	[M-H]-	C16H14O6	N/A	N/A	N/A	N/A	N/A	N/A	C01709	520-33-2	ko00941	--
Flavonoid_120	Bavachinin	Flavanones	338.15181	Negative	[M-H]-	C21H22O4	N/A	N/A	N/A	N/A	N/A	N/A	-	19879-30-2	-	--
Flavonoid_179	Poncirin	Flavanones	594.19486	Negative	[M-H]-	C28H34O14	0.102201965	0.174338794	0.1105	10.1098054	1.83882292	4.37020713	C09830	14941-08-3	-	Up
Flavonoid_101	Hesperidin	Flavanones	610.189775	Negative	[M-H]-	C28H34O15	0.0270368951	0.0659602184	0.082569157	N/A	N/A	N/A	C09755	520-26-3	-	down
Flavonoid_132	Alpinetin	Flavanones	270.08921	Negative	[M-H]-	C16H14O4	N/A	N/A	N/A	N/A	N/A	N/A	-	36052-37-6	-	--
Flavonoid_01	Astilbin	Flavanonols	450.116215	Negative	[M-H]-	C21H22O11	N/A	N/A	N/A	N/A	N/A	N/A	C17449	29838-67-3	-	--
Flavonoid_139	Dihydrokaempferol	Flavanonols	288.06339	Negative	[M-H]-	C15H12O6	N/A	N/A	N/A	N/A	N/A	N/A	C00974	480-20-6	ko00941,ko01100,ko01110	--
Flavonoid_117	Engeletin	Flavanonols	434.1213	Negative	[M-H]-	C21H22O10	N/A	N/A	N/A	N/A	N/A	N/A	-	572-31-6	-	--
Flavonoid_113	Taxifolin 7-O-rhamnoside	Flavanonols	450.116215	Negative	[M-H]-	C21H22O11	N/A	N/A	N/A	N/A	N/A	N/A	-	137592-12-2	-	--
Flavonoid_124	Silychristin	Flavanonols	482.1213	Negative	[M-H]-	C25H22O10	N/A	N/A	N/A	N/A	N/A	N/A	C08717	33889-69-9	-	--
Flavonoid_04	Isosilybin	Flavanonols	482.1213	Negative	[M-H]-	C25H22O10	N/A	N/A	N/A	N/A	N/A	N/A	C16808	72581-71-6	-	--
Flavonoid_56	Taxifolin	Flavanonols	304.058305	Negative	[M-H]-	C15H12O7	0.539499281	0.554043162	0.676607774	3.53934972	2.57416406	2.0052264	C01617	480-18-2	ko00941,ko01100,ko01110	up
Flavonoid_40	Dihydromyricetin	Flavanonols	320.05322	Negative	[M-H]-	C15H12O8	3.37175371	4.39638586	4.15143867	29.9953917	23.7675781	22.7319605	C02906	27200-12-0	ko00941,ko01110	up
Flavonoid_89	Silibinin	Flavanonols	482.1213	Negative	[M-H]-	C25H22O10	0.0378064207	0.0439716589	0.0314303382	0.0958804403	0.0691989583	0.0843432081	C07610	22888-70-6	-	up
Flavonoid_74	Schaftoside	Flavone glycosides	564.14791	Negative	[M-H]-	C26H28O14	0.176485146	0.15699064	0.185719334	0.0819162826	0.0821395833	0.0848499518	C10181	51938-32-0	-	down
Flavonoid_51	3'-Methoxypuerarin	Flavone glycosides	446.1213	Negative	[M-H]-	C22H22O10	0.00562719214	N/A	0.00476678445	0.00208745264	N/A	0.0000865238439	-	117047-07-1	-	--
Flavonoid_155	Spinosin	Flavone glycosides	608.174125	Negative	[M-H]-	C28H32O15	N/A	N/A	N/A	N/A	N/A	N/A	C17834	72063-39-9	-	--
Flavonoid_192	Orientin	Flavone glycosides	448.100565	Negative	[M-H]-	C21H20O11	N/A	N/A	N/A	N/A	N/A	N/A	C10114	28608-75-5	-	--
Flavonoid_13	Isoorientin	Flavone glycosides	448.100565	Negative	[M-H]-	C21H20O11	N/A	N/A	N/A	N/A	N/A	N/A	C01821	4261-42-1	-	--
Flavonoid_154	Vitexin	Flavone glycosides	432.10565	Negative	[M-H]-	C21H20O10	N/A	N/A	N/A	N/A	N/A	N/A	C01460	3681-93-4	ko00941,ko00944	--
Flavonoid_14	Nobiletin	Flavones	402.13147	Positive	[M+H]+	C21H22O8	N/A	N/A	N/A	N/A	N/A	N/A	C10112	478-01-3	-	--
Flavonoid_151	Sinensetin	Flavones	372.120905	Positive	[M+H]+	C20H20O7	N/A	N/A	N/A	N/A	N/A	N/A	C10186	2306-27-6	-	--
Flavonoid_103	Scutellarein tetramethyl ether	Flavones	342.11034	Positive	[M+H]+	C19H18O6	N/A	N/A	N/A	N/A	N/A	N/A	-	1168-42-9	-	--
Flavonoid_29	IKarisoside A	Flavones	500.16825	Negative	[M-H]-	C26H28O10	N/A	N/A	N/A	N/A	N/A	N/A	-	55395-07-8	-	--
Flavonoid_107	Wogonin	Flavones	284.068475	Negative	[M-H]-	C16H12O5	N/A	N/A	N/A	N/A	N/A	N/A	C10197	632-85-9	-	--
Flavonoid_25	Apigenin-7-glucuronide	Flavones	446.084915	Negative	[M-H]-	C21H18O11	N/A	N/A	N/A	N/A	N/A	N/A	-	29741-09-1	-	--
Flavonoid_24	4',5-Dihydroxyflavone	Flavones	254.05791	Negative	[M-H]-	C15H10O4	N/A	N/A	N/A	N/A	N/A	N/A	-	6665-67-4	-	--
Flavonoid_72	Apigenin	Flavones	270.052825	Negative	[M-H]-	C15H10O5	0.00988097748	0.0119917057	0.0100910399	0.0118869176	0.011628776	0.0272504817	C01477	520-36-5	ko00941,ko00943,ko00944,ko01100,ko01110	--
Flavonoid_21	Tangeretin	Flavones	372.120905	Positive	[M+H]+	C20H20O7	N/A	N/A	N/A	N/A	N/A	N/A	C10190	481-53-8	-	--
Flavonoid_33	Oroxin A	Flavones	432.10565	Negative	[M-H]-	C21H20O10	0.0812841399	0.0956830473	0.0753760727	0.272711214	0.182923177	0.14510501	-	57396-78-8	-	up
Flavonoid_204	Linarin	Flavones	592.17921	Negative	[M-H]-	C28H32O14	N/A	N/A	N/A	N/A	N/A	N/A	-	480-36-4	-	--
Flavonoid_203	Limocitrin	Flavones	346.06887	Negative	[M-H]-	C17H14O8	N/A	N/A	N/A	N/A	N/A	N/A	-	489-33-8	-	--
Flavonoid_140	Licoflavone A	Flavones	322.12051	Negative	[M-H]-	C20H18O4	N/A	N/A	N/A	N/A	N/A	N/A	-	61153-77-3	-	--
Flavonoid_42	Nicotiflorin	Flavones	594.158475	Negative	[M-H]-	C27H30O15	1.43650216	1.93735309	2.152895	2.90696365	3.15815104	2.93896917	-	17650-84-9	-	--
Flavonoid_196	Pedalitin	Flavones	316.058305	Negative	[M-H]-	C16H12O7	N/A	N/A	N/A	N/A	N/A	N/A	C10119	22384-63-0	-	--
Flavonoid_164	5-Methoxyflavone	Flavones	252.078645	Positive	[M+H]+	C16H12O3	N/A	N/A	N/A	N/A	N/A	N/A	-	42079-78-7	-	--
Flavonoid_50	Luteolin	Flavones	286.04774	Negative	[M-H]-	C15H10O6	0.0967961188	0.0723637546	0.0598525997	0.114335637	0.101920313	0.107442197	C01514	491-70-3	ko00941,ko00944,ko01100,ko01110	--
Flavonoid_193	hydroxygenkwanin	Flavones	300.06339	Positive	[M+H]+	C16H12O6	N/A	N/A	N/A	N/A	N/A	N/A	-	20243-59-8	-	--
Flavonoid_168	5,7,3',4'-Tetramethoxyflavone	Flavones	342.11034	Positive	[M+H]+	C19H18O6	N/A	N/A	N/A	N/A	N/A	N/A	-	855-97-0	-	--
Flavonoid_171	6-Hydroxyflavone	Flavones	238.062995	Negative	[M-H]-	C15H10O3	N/A	N/A	N/A	N/A	N/A	N/A	C14137	6665-83-4	-	--
Flavonoid_190	7,4'-Dihydroxyflavone	Flavones	254.05791	Negative	[M-H]-	C15H10O4	N/A	N/A	N/A	N/A	N/A	N/A	C12123	2196-14-7	ko00941,ko00943	--
Flavonoid_18	Baicalein	Flavones	270.052825	Positive	[M+H]+	C15H10O5	N/A	N/A	N/A	N/A	N/A	N/A	C10023	491-67-8	-	--
Flavonoid_90	Cynaroside	Flavones	448.100565	Negative	[M-H]-	C21H20O11	2.52532343	1.90888716	1.36862443	0.976625704	0.9653125	0.969896435	-	5373-11-5	-	--
Flavonoid_173	6-Methylflavone	Flavones	236.08373	Positive	[M+H]+	C16H12O2	N/A	N/A	N/A	N/A	N/A	N/A	-	29976-75-8	-	--
Flavonoid_136	6,2'-Dihydroxyflavone	Flavones	254.05791	Negative	[M-H]-	C15H10O4	N/A	N/A	N/A	N/A	N/A	N/A	-	92439-20-8	-	--
Flavonoid_81	Tricin	Flavones	330.073955	Negative	[M-H]-	C17H14O7	0.00657884523	0.00570951638	0.00578470469	0.00232481055	0.00418971354	0.00227813343	C10193	520-32-1	-	down
Flavonoid_128	5-Hydroxyflavone	Flavones	238.062995	Positive	[M+H]+	C15H10O3	N/A	N/A	N/A	N/A	N/A	N/A	-	491-78-1	-	--
Flavonoid_156	Wogonoside	Flavones	460.100565	Negative	[M-H]-	C22H20O11	N/A	N/A	N/A	N/A	N/A	N/A	-	51059-44-0	-	--
Flavonoid_10	3,4'-Dihydroxyflavone	Flavones	254.05791	Negative	[M-H]-	C15H10O4	N/A	N/A	N/A	N/A	N/A	N/A	-	14919-49-4	-	--
Flavonoid_64	Scutellarein	Flavones	286.04774	Negative	[M-H]-	C15H10O6	N/A	N/A	N/A	N/A	N/A	N/A	C10184	529-53-3	-	--
Flavonoid_160	Apigenin 7-glucoside	Flavones	432.10565	Negative	[M-H]-	C21H20O10	0.00914923335	0.00883224129	0.00915305401	0.0351479775	0.016832474	0.0140785164	-	578-74-5	-	--
Flavonoid_16	7,4'-Di-O-methylapigenin	Flavones	298.084125	Positive	[M+H]+	C17H14O5	N/A	N/A	N/A	0.0316889401	0.00339221354	0.0112468208	-	5128-44-9	-	--
Flavonoid_71	Galangin	Flavones	270.052825	Negative	[M-H]-	C15H10O5	N/A	N/A	N/A	N/A	N/A	N/A	C10044	548-83-4	ko00941	--
Flavonoid_165	Homoplantaginin	Flavones	462.116215	Negative	[M-H]-	C22H22O11	0.490354576	0.434279771	0.298278647	0.165030978	0.156326823	0.141811416	C17762	17680-84-1	-	down
Flavonoid_39	Trimethylapigenin	Flavones	312.099775	Positive	[M+H]+	C18H16O5	N/A	N/A	N/A	N/A	N/A	N/A	-	5631-70-9	-	--
Flavonoid_162	Tectochrysin	Flavones	268.07356	Positive	[M+H]+	C16H12O4	N/A	N/A	N/A	N/A	N/A	N/A	C11621	520-28-5	-	--
Flavonoid_166	Genkwanin	Flavones	284.068475	Negative	[M-H]-	C16H12O5	N/A	N/A	N/A	N/A	N/A	N/A	C10046	437-64-9	-	--
Flavonoid_167	Oroxin B	Flavones	594.158475	Negative	[M-H]-	C27H30O15	N/A	N/A	N/A	N/A	N/A	N/A	-	114482-86-9	-	--
Flavonoid_118	Narcissin	Flavones	624.16904	Negative	[M-H]-	C28H32O16	0.0209241255	0.0254948258	0.029362948	0.107491551	0.0774833333	0.0880804432	-	604-80-8	-	up
Flavonoid_161	Diosmin	Flavones	608.174125	Negative	[M-H]-	C28H32O15	N/A	N/A	N/A	N/A	N/A	N/A	C10039	520-27-4	-	--
Flavonoid_88	5-O-Demethylnobiletin	Flavones	388.11582	Positive	[M+H]+	C20H20O8	N/A	0.000355533021	0.0000943750631	N/A	N/A	0.000379036609	-	2174-59-6	-	--
Flavonoid_198	5,7-Dihydroxy-3',4',5'-trimethoxyflavone	Flavones	344.089605	Positive	[M+H]+	C18H16O7	N/A	N/A	N/A	N/A	N/A	N/A	C19807	18103-42-9	-	--
Flavonoid_99	Acacetin	Flavones	284.068475	Negative	[M-H]-	C16H12O5	N/A	N/A	N/A	0.0117626984	0.000672270833	0.00371897881	C01470	480-44-4	ko00944	--
Flavonoid_49	Baicalin	Flavones	446.084915	Negative	[M-H]-	C21H18O11	N/A	N/A	N/A	N/A	N/A	N/A	C10025	21967-41-9	-	--
Flavonoid_187	Tricetin	Flavones	302.042655	Negative	[M-H]-	C15H10O7	0.175261859	0.154018721	0.135562595	1.92332821	1.25583073	1.36799615	C10192	520-31-0	ko00941	up
Flavonoid_76	Sakuranetin	Flavones	286.084125	Negative	[M-H]-	C16H14O5	N/A	N/A	N/A	N/A	N/A	N/A	C09833	2957-21-3	ko00941,ko01110	--
Flavonoid_61	Chrysin	Flavones	254.05791	Negative	[M-H]-	C15H10O4	N/A	N/A	0.00953788491	N/A	N/A	N/A	C10028	480-40-0	ko00941	--
Flavonoid_143	Jaceosidin	Flavones	330.073955	Negative	[M-H]-	C17H14O7	0.00242987542	N/A	0.00165816254	N/A	N/A	0.00138406551	-	18085-97-7	-	--
Flavonoid_82	Chrysosplenetin	Flavones	374.10017	Negative	[M-H]-	C19H18O8	N/A	N/A	N/A	N/A	0.00151389323	N/A	C10030	603-56-5	-	--
Flavonoid_06	Diosmetin	Flavones	300.06339	Negative	[M-H]-	C16H12O6	0.0171034739	0.0148651586	0.0108206461	0.0249236303	0.0186046875	0.0183527457	C10038	520-34-3	-	--
Flavonoid_46	Eupatorin	Flavones	344.089605	Negative	[M-H]-	C18H16O7	N/A	N/A	N/A	N/A	N/A	N/A	-	855-96-9	-	--
Flavonoid_28	Scutellarin	Flavones	462.07983	Negative	[M-H]-	C21H18O12	0.0526360805	0.0536801872	0.035382635	0.0442107015	N/A	N/A	-	27740-01-8	-	--
Flavonoid_59	Hispidulin	Flavones	300.06339	Negative	[M-H]-	C16H12O6	N/A	N/A	N/A	N/A	N/A	N/A	C10058	1447-88-7	-	--
Flavonoid_169	Quercetin 3-O-(6''-galloyl)-β-D-galactopyranoside	Flavonols	616.10644	Negative	[M-H]-	C28H24O16	N/A	N/A	N/A	N/A	N/A	N/A	-	53171-28-1	-	--
Flavonoid_52	Kaempferol 3-neohesperidoside	Flavonols	594.158475	Negative	[M-H]-	C27H30O15	0.284614279	0.240421737	0.258046441	0.224640809	0.301450521	0.325127649	-	32602-81-6	-	--
Flavonoid_159	Icaritin	Flavonols	368.12599	Negative	[M-H]-	C21H20O6	N/A	N/A	N/A	N/A	N/A	N/A	-	118525-40-9	-	--
Flavonoid_170	Licoflavonol	Flavonols	354.11034	Negative	[M-H]-	C20H18O6	N/A	N/A	N/A	N/A	N/A	N/A	-	60197-60-6	-	--
Flavonoid_36	Icariside I	Flavonols	530.178815	Negative	[M-H]-	C27H30O11	N/A	N/A	N/A	N/A	N/A	N/A	-	56725-99-6	-	--
Flavonoid_180	Spiraeoside	Flavonols	464.09548	Negative	[M-H]-	C21H20O12	0.427479636	0.330208008	0.302314488	0.0957373272	0.246697656	0.102469412	-	20229-56-5	-	down
Flavonoid_137	Tiliroside	Flavonols	594.137345	Negative	[M-H]-	C30H26O13	0.626320077	1.04581383	0.71617365	65.077829	12.7083073	28.7454239	-	20316-62-5	-	Up
Flavonoid_138	Baimaside	Flavonols	626.148305	Negative	[M-H]-	C27H30O17	4.44719693	4.89960998	5.14793034	9.12852023	12.0933594	10.0595135	C12667	18609-17-1	ko00944,ko01110	up
Flavonoid_175	Afzelin	Flavonols	432.10565	Negative	[M-H]-	C21H20O10	0.0121364878	0.0177847114	0.00440885916	0.0154345366	0.0137488021	0.0204712428	C16911	482-39-3	ko00944	--
Flavonoid_20	Sagittatoside A	Flavonols	676.236725	Negative	[M-H]-	C33H40O15	N/A	N/A	N/A	N/A	N/A	N/A	-	118525-35-2	-	--
Flavonoid_67	Fisetin	Flavonols	286.04774	Negative	[M-H]-	C15H10O6	N/A	N/A	N/A	N/A	N/A	N/A	C10041	528-48-3	-	--
Flavonoid_27	Flavonol	Flavonols	238.062995	Positive	[M+H]+	C15H10O3	N/A	N/A	N/A	N/A	N/A	N/A	C01495	577-85-5	-	--
Flavonoid_23	Quercetin	Flavonols	302.042655	Negative	[M-H]-	C15H10O7	0.234358649	0.249878055	0.237363453	0.609349718	0.587101563	0.541197013	C00389	117-39-5	ko00941,ko00944,ko01100,ko01110	up
Flavonoid_194	Quercimeritrin	Flavonols	464.09548	Negative	[M-H]-	C21H20O12	4.67045999	4.11331253	3.57970722	3.6547107	3.78848958	2.91828035	C12639	491-50-9	-	--
Flavonoid_197	Isorhamnetin 3-O-glucoside	Flavonols	478.11113	Negative	[M-H]-	C22H22O12	0.430093436	0.384830993	0.369631499	0.171790323	0.230110938	0.181548892	-	5041-82-7	-	down
Flavonoid_87	Noricaritin	Flavonols	372.120905	Positive	[M+H]+	C20H20O7	N/A	N/A	N/A	N/A	N/A	N/A	-	5240-95-9	-	--
Flavonoid_57	Rutin	Flavonols	610.15339	Negative	[M-H]-	C27H30O16	4.10594154	5.98309932	6.15252398	15.3023297	16.1726302	14.9216522	C05625	153-18-4	ko00944,ko01100,ko01110	up
Flavonoid_58	Isorhamnetin	Flavonols	316.058305	Negative	[M-H]-	C16H12O7	N/A	0.00226943838	N/A	0.00775650282	0.00113819271	0.00323294798	C10084	480-19-3	-	--
Flavonoid_02	Miquelianin	Flavonols	478.074745	Negative	[M-H]-	C21H18O13	0.0609218975	0.0497766511	0.0426703685	0.10613236	0.123588542	0.103660405	-	22688-79-5	-	up
Flavonoid_92	Myricetin	Flavonols	318.03757	Negative	[M-H]-	C15H10O8	0.0863850024	0.0887015081	0.0837392731	0.189211982	0.16738776	0.160666908	C10107	529-44-2	ko00941,ko00944,ko01110	--
Flavonoid_123	2''-O-Galloylhyperin	Flavonols	616.10644	Negative	[M-H]-	C28H24O16	N/A	N/A	N/A	N/A	N/A	N/A	-	53209-27-1	-	--
Flavonoid_189	Robinin	Flavonols	740.216385	Negative	[M-H]-	C33H40O19	0.108021562	0.106696048	0.118659011	N/A	0.0995994792	0.0939248555	C10178	301-19-9	-	--
Flavonoid_45	3,7,4'-Trihydroxyflavone	Flavonols	270.052825	Positive	[M+H]+	C15H10O5	N/A	N/A	N/A	N/A	N/A	N/A	C10037	2034-65-3	-	--
Flavonoid_119	Astragalin	Flavonols	448.100565	Negative	[M-H]-	C21H20O11	16.5750839	15.0411076	14.6705452	22.9296211	20.7253906	19.9506262	C12249	480-10-4	ko00944,ko01110	--
Flavonoid_115	Quercitrin	Flavonols	448.100565	Negative	[M-H]-	C21H20O11	0.416521322	0.32800572	0.364262998	0.203149002	0.246957813	0.207503613	C01750	522-12-3	ko00944	--
Flavonoid_54	Isorhamnetin-3-O-neohespeidoside	Flavonols	624.16904	Negative	[M-H]-	C28H32O16	0.00611976521	0.00393858554	0.00624745078	N/A	0.00525171875	N/A	-	55033-90-4	-	--
Flavonoid_43	Kaempferol	Flavonols	286.04774	Negative	[M-H]-	C15H10O6	N/A	N/A	N/A	0.132023041	0.0648635417	0.124730732	C05903	520-18-3	ko00941,ko00944,ko01100,ko01110	up
Flavonoid_98	Hyperoside	Flavonols	464.09548	Positive	[M+H]+	C21H20O12	79.9882607	48.850754	51.7735992	70.6646185	67.6565104	51.522158	-	482-36-0	-	--
Flavonoid_185	3,7-Di-O-methylquercetin	Flavonols	330.073955	Negative	[M-H]-	C17H14O7	N/A	N/A	N/A	N/A	N/A	N/A	C01265	2068-02-2	ko00944,ko01110	--
Flavonoid_86	Avicularin	Flavonols	434.084915	Negative	[M-H]-	C20H18O11	31.8711069	24.9054082	26.2193337	23.0540963	27.7164063	22.0152697	-	572-30-5	-	--
Flavonoid_172	Kaempferitrin	Flavonols	578.16356	Negative	[M-H]-	C27H30O14	0.00324060853	N/A	N/A	N/A	N/A	N/A	C16981	482-38-2	-	--
Flavonoid_106	Typhaneoside	Flavonols	770.22695	Negative	[M-H]-	C34H42O20	0.0118576665	N/A	N/A	N/A	N/A	N/A	-	104472-68-6	-	--
Flavonoid_110	Kaempferide	Flavonols	300.06339	Negative	[M-H]-	C16H12O6	N/A	N/A	N/A	0.0246087814	N/A	0.00565223988	C10098	491-54-3	ko00944	--
Flavonoid_188	Laricitrin	Flavonols	332.05322	Negative	[M-H]-	C16H12O8	N/A	N/A	N/A	0.00649408602	0.00721971354	N/A	C12633	53472-37-0	ko00944,ko01110	--
Flavonoid_178	Myricitrin	Flavonols	464.09548	Negative	[M-H]-	C21H20O12	N/A	N/A	N/A	N/A	N/A	N/A	C10108	17912-87-7	-	--
Flavonoid_146	Icariin	Flavonols	676.236725	Negative	[M-H]-	C33H40O15	N/A	N/A	N/A	N/A	N/A	N/A	C17555	489-32-7	-	--
Flavonoid_148	Baohuoside I	Flavonols	514.1839	Negative	[M-H]-	C27H30O10	N/A	N/A	N/A	N/A	N/A	N/A	-	113558-15-9	-	--
Flavonoid_96	Calycosin-7-O-β-D-glucoside	Isoflavanones	446.1213	Negative	[M-H]-	C22H22O10	0.794372305	N/A	N/A	0.893799283	N/A	1.11825145	-	20633-67-4	-	--
Flavonoid_08	5-Methyl-7-methoxyisoflavone	Isoflavanones	266.094295	Positive	[M+H]+	C17H14O3	N/A	N/A	N/A	N/A	N/A	N/A	-	82517-12-2	-	--
Flavonoid_05	7-Methoxyisoflavone	Isoflavanones	252.078645	Positive	[M+H]+	C16H12O3	N/A	N/A	N/A	N/A	N/A	N/A	C15616	1621-56-3	-	--
Flavonoid_95	Calycosin	Isoflavanones	284.068475	Negative	[M-H]-	C16H12O5	N/A	N/A	N/A	N/A	N/A	N/A	C01562	20575-57-9	ko00943,ko01110	--
Flavonoid_63	Tectorigenin	Isoflavanones	300.06339	Negative	[M-H]-	C16H12O6	N/A	N/A	N/A	N/A	N/A	N/A	C10534	548-77-6	-	--
Flavonoid_66	Puerarin	Isoflavanones	416.110735	Negative	[M-H]-	C21H20O9	N/A	N/A	N/A	N/A	N/A	N/A	C10524	3681-99-0	-	--
Flavonoid_38	Corylifol A	Isoflavanones	390.18311	Negative	[M-H]-	C25H26O4	N/A	N/A	N/A	N/A	N/A	N/A	-	775351-88-7	-	--
Flavonoid_182	2'-Hydroxydaidzein	Isoflavanones	270.052825	Negative	[M-H]-	C15H10O5	N/A	N/A	N/A	N/A	N/A	N/A	C02495	7678-85-5	ko00943,ko01110	--
Flavonoid_114	6''-O-Acetylglycitin	Isoflavanones	488.131865	Negative	[M-H]-	C24H24O11	0.0442400575	0.0396658866	0.0488972741	0.067108807	0.0374546875	0.0632695087	-	134859-96-4	-	--
Flavonoid_09	Genistein	Isoflavanones	270.052825	Negative	[M-H]-	C15H10O5	N/A	N/A	N/A	N/A	N/A	N/A	C06563	446-72-0	ko00943,ko01100,ko01110	--
Flavonoid_153	Glycitin	Isoflavanones	446.1213	Negative	[M-H]-	C22H22O10	N/A	N/A	N/A	N/A	N/A	N/A	C16195	40246-10-4	ko00943	--
Flavonoid_186	Prunetin	Isoflavanones	284.068475	Negative	[M-H]-	C16H12O5	N/A	N/A	N/A	N/A	N/A	N/A	C10521	552-59-0	ko00943	--
Flavonoid_183	2'-Hydroxygenistein	Isoflavanones	286.04774	Negative	[M-H]-	C15H10O6	N/A	N/A	N/A	N/A	N/A	N/A	C12134	1156-78-1	ko00943	--
Flavonoid_32	Daidzin	Isoflavanones	416.110735	Negative	[M-H]-	C21H20O9	N/A	N/A	N/A	N/A	N/A	N/A	C10216	552-66-9	ko00943	--
Flavonoid_73	Genistin	Isoflavanones	432.10565	Negative	[M-H]-	C21H20O10	0.00746533301	0.00213098544	0.00102929329	0.0480734767	0.0255408333	0.0331678709	-	529-59-9	-	up
Flavonoid_104	Corylin	Isoflavanones	320.10486	Negative	[M-H]-	C20H16O4	N/A	N/A	N/A	N/A	N/A	N/A	-	53947-92-5	-	--
Flavonoid_181	Demethyltexasin	Isoflavanones	270.052825	Negative	[M-H]-	C15H10O5	N/A	N/A	N/A	N/A	N/A	N/A	-	17817-31-1	-	--
Flavonoid_131	Neobavaisoflavone	Isoflavanones	322.12051	Negative	[M-H]-	C20H18O4	N/A	N/A	N/A	N/A	N/A	N/A	-	41060-15-5	-	--
Flavonoid_121	Licoisoflavone A	Isoflavanones	354.11034	Negative	[M-H]-	C20H18O6	N/A	N/A	N/A	N/A	N/A	N/A	C10486	66056-19-7	-	--
Flavonoid_152	Ononin	Isoflavanones	430.126385	Negative	[M-H]-	C22H22O9	N/A	N/A	N/A	N/A	N/A	N/A	C10509	486-62-4	ko00943	--
Flavonoid_111	Irisflorentin	Isoflavanones	386.10017	Positive	[M+H]+	C20H18O8	N/A	N/A	N/A	N/A	N/A	N/A	C17958	41743-73-1	-	--
Flavonoid_26	Formononetin	Isoflavanones	268.07356	Negative	[M-H]-	C16H12O4	N/A	N/A	N/A	N/A	N/A	N/A	C00858	485-72-3	ko00943,ko01100,ko01110	--
Flavonoid_127	Daidzein	Isoflavanones	254.05791	Negative	[M-H]-	C15H10O4	N/A	N/A	N/A	N/A	N/A	N/A	C10208	486-66-8	ko00943,ko01100,ko01110	--
Flavonoid_174	Glabridin	Isoflavanones	324.13616	Negative	[M-H]-	C20H20O4	N/A	N/A	N/A	N/A	N/A	N/A	C10421	59870-68-7	-	--
Flavonoid_129	Mulberrin	Other flavonoids	422.17294	Negative	[M-H]-	C25H26O6	N/A	N/A	N/A	N/A	N/A	N/A	-	62949-79-5	-	--
Flavonoid_60	Kushenol A	Other flavonoids	408.193675	Negative	[M-H]-	C25H28O5	N/A	N/A	N/A	N/A	N/A	N/A	-	99217-63-7	-	--
Flavonoid_91	Morusin	Other flavonoids	420.15729	Negative	[M-H]-	C25H24O6	N/A	N/A	N/A	N/A	N/A	N/A	C10106	62596-29-6	-	--
Flavonoid_37	Kurarinone	Other flavonoids	438.20424	Negative	[M-H]-	C26H30O6	N/A	N/A	N/A	N/A	N/A	N/A	C17446	34981-26-5	-	--
Flavonoid_144	Kavain	Phenonic acids	230.094295	Positive	[M+H]+	C14H14O3	N/A	N/A	N/A	N/A	N/A	N/A	C09947	500-64-1	-	--
Flavonoid_17	Flavokawain C	Phenonic acids	300.099775	Negative	[M-H]-	C17H16O5	N/A	N/A	N/A	N/A	N/A	N/A	-	37308-75-1	-	--
Flavonoid_105	(E)-Flavokawain A	Phenonic acids	314.115425	Positive	[M+H]+	C18H18O5	N/A	N/A	N/A	N/A	N/A	N/A	-	37951-13-6	-	--
Flavonoid_122	7-Hydroxy-4H-chromen-4-one	Phenonic acids	162.031695	Negative	[M-H]-	C9H6O3	N/A	N/A	N/A	N/A	N/A	N/A	-	59887-89-7	-	--
Flavonoid_62	Methylophiopogonanone B	Phenonic acids	328.131075	Negative	[M-H]-	C19H20O5	N/A	N/A	N/A	N/A	N/A	N/A	-	74805-91-7	-	--
Flavonoid_53	(E)-Cardamonin	Phenonic acids	270.08921	Negative	[M-H]-	C16H14O4	N/A	N/A	N/A	N/A	N/A	N/A	-	19309-14-9	-	--
Flavonoid_35	Syringaldehyde	Phenonic acids	182.05791	Negative	[M-H]-	C9H10O4	0.799094394	0.964864795	0.912763756	0.341169995	0.481921875	N/A	-	134-96-3	-	down
Flavonoid_79	Ligustroflavone	Phenonic acids	724.22147	Negative	[M-H]-	C33H40O18	N/A	N/A	N/A	N/A	N/A	N/A	-	260413-62-5	-	--
Flavonoid_68	Mangiferin	Xanthones	422.084915	Negative	[M-H]-	C19H18O11	N/A	N/A	N/A	N/A	N/A	N/A	C10077	4773-96-0	-	--
Flavonoid_19	beta-Mangostin	Xanthones	424.18859	Negative	[M-H]-	C25H28O6	N/A	N/A	N/A	N/A	N/A	N/A	-	20931-37-7	-	--
Flavonoid_157	Isomangiferin	Xanthones	422.084915	Negative	[M-H]-	C19H18O11	N/A	N/A	N/A	N/A	N/A	N/A	C16979	24699-16-9	-	--
N/A: Not detected
Unit: nmol/g

## Sheet: Table S4
Table S4 Summary of commone DEG between OE1 vs. YZ-1 and OE2 vs. YZ-1
Gene ID	Homolog in Arabidopsis	Gene description in Arabidopsis	Type(OE1 Vs YZ-1)	log2(Fold Change) (OE1 Vs YZ-1)	padj (OE1 Vs YZ-1)	Type(OE2 Vs YZ-1)	log2(Fold Change) (OE2 Vs YZ-1)	padj (OE2 Vs YZ-1)	OE1-1 TPM value	OE1-2 TPM value	OE1-3 TPM value	OE2-1 TPM value	OE2-2 TPM value	OE2-3 TPM value	YZ-1-1 TPM value	YZ-1-2 TPM value	YZ-1-3 TPM value	SwissProt description
GH_A01G0373	-	-	up	2.94369	3.2981e-05	up	2.78366	0.00062667	2.91281	2.23201	1.98419	3.07228	1.79559	1.88291	0.604518	0.230396	0.0832376	-
GH_A01G0384	-	-	up	2.55773	5.8265e-10	up	2.75466	7.89707e-11	2.65889	3.50828	2.97846	3.98857	3.23063	3.81951	0.637661	0.112167	0.688901	-
GH_A01G0385	-	-	up	2.73033	1.56296e-11	up	2.71631	5.04984e-10	3.39827	3.98572	3.47234	3.30861	3.90347	4.18425	0.403012	1.03678	0.208094	-
GH_A01G0386	-	-	up	3.021	8.17478e-05	up	3.22167	3.82666e-05	0.950707	1.49863	0.785409	1.53614	1.24911	1.15067	0.201506	0	0.166475	-
GH_A01G0389	-	-	up	1.86855	8.40969e-10	up	1.04549	0.0225323	3.90846	4.19475	4.33353	3.27907	1.76523	2.36527	1.03552	1.42078	0.855498	-
GH_A01G0637	-	-	down	-2.49906	3.01169e-07	down	-1.44235	0.00529639	0.235461	0.238606	0.274963	0.392997	0.714027	0.521856	1.8011	1.00572	1.21115	NCS2_PAPSO S-norcoclaurine synthase 2 OS=Papaver somniferum GN=NCS2 PE=1 SV=1
GH_A01G1188	-	-	down	-1.08219	1.76616e-05	down	-2.41325	3.39386e-10	3.76856	3.38665	3.2389	1.64596	0.54373	2.27673	6.84173	7.92292	6.52191	-
GH_A01G1236	-	-	down	-4.57804	0.00786971	down	-4.13263	0.0351624	0	0	0.0599797	0	0.0566385	0	0.584763	0.250725	0.241552	-
GH_A02G0547	-	-	down	-3.76385	5.88675e-13	down	-2.28437	3.99202e-07	0.221757	0	0.22659	0.395827	0.392274	0.573398	2.11706	1.89437	1.93913	PRU1_PRUAR Major allergen Pru ar 1 OS=Prunus armeniaca PE=1 SV=1
GH_A02G1114	-	-	down	-2.09035	3.12725e-09	down	-1.32525	0.000773546	0.921144	1.55575	0.87399	2.5624	1.14273	2.29674	4.50621	4.12181	5.00889	-
GH_A02G1585	-	-	down	-1.35717	1.86267e-47	down	-1.13911	2.86223e-25	32.9309	32.6841	27.795	34.1851	37.7296	43.4827	79.8039	77.4586	73.4588	-
GH_A02G1620	-	-	down	-1.00083	7.1774e-07	down	-2.29303	1.19675e-19	4.52769	4.6801	3.48874	1.54167	1.95754	2.04717	7.64058	7.82014	9.06121	-
GH_A02G1825	-	-	up	1.94264	3.2841e-06	up	1.8746	0.000109499	1.27585	1.07684	1.17021	0.860724	1.33766	1.35076	0.175135	0.22885	0.454734	-
GH_A02G1842	-	-	up	5.142	0.00193689	up	4.67259	0.0216252	0.502052	0.293112	0.113999	0.144831	0.466476	0.0961599	0	0	0	-
GH_A03G0421	-	-	up	1.23551	4.71909e-09	up	1.67115	3.68135e-15	23.4365	17.3258	15.8192	25.3165	23.026	32.7328	6.07109	9.13356	8.00746	-
GH_A03G0474	-	-	down	-1.47817	0.000386623	down	-1.67922	0.000755934	0.307302	0.343775	0.263354	0.308845	0.344332	0.179424	0.938138	0.677456	0.836235	CHIT2_TULBA Chitinase 2 OS=Tulipa bakeri PE=1 SV=1
GH_A03G0638	-	-	up	1.44763	1.98975e-19	up	1.39462	8.21691e-14	22.7084	25.7824	25.8147	27.6543	27.9698	19.7298	9.91066	8.52466	7.73704	-
GH_A03G1562	-	-	down	-2.34764	1.23667e-52	down	-1.01072	5.82599e-10	8.00139	8.15117	8.67633	17.5943	23.9488	24.4893	37.8209	38.9034	43.6771	-
GH_A03G1626	-	-	down	-3.41496	4.10408e-05	down	-2.12077	0.00664704	0.0575715	0.272256	0	0.168157	0.333296	0.372157	1.29041	0.983614	1.12531	-
GH_A03G1716	-	-	down	-2.10297	9.69327e-118	down	-2.01367	3.53715e-91	10.9284	9.83493	10.1244	11.6073	11.8099	11.303	39.6539	47.3005	40.6369	-
GH_A03G2164	-	-	down	-2.10561	0.000367794	down	-2.64465	0.000396723	0.253705	0.319939	0.311081	0.197609	0.293752	0.131201	1.13731	1.15589	1.305	-
GH_A03G2386	-	-	down	-2.63764	5.4391e-33	down	-1.8705	1.85539e-20	3.90485	5.81338	3.01463	6.92775	7.95402	8.18961	31.7679	23.9679	20.889	-
GH_A03G2411	-	-	down	-1.57027	0.00801989	down	-2.62091	0.000865296	0.388074	0.568039	0.339885	0.215906	0.106984	0.358374	1.31166	0.947184	1.42583	-
GH_A04G0291	-	-	down	-1.61484	7.46733e-05	down	-1.14643	0.00980236	0.547423	0.728089	0.349596	0.86609	0.660243	0.884671	1.78937	1.65622	1.40791	NCS2_PAPSO S-norcoclaurine synthase 2 OS=Papaver somniferum GN=NCS2 PE=1 SV=1
GH_A04G0773	-	-	down	-1.25739	0.000292051	down	-1.02494	0.00988148	1.18022	1.86041	1.94127	2.01789	2.66637	1.33977	2.86759	4.01643	4.32356	-
GH_A04G1245	-	-	up	2.59043	3.46472e-24	up	1.7887	4.35262e-08	10.2817	8.43249	9.52792	4.82602	6.29802	5.90083	1.34448	0.978239	2.07002	-
GH_A05G0119	-	-	up	1.45279	1.38911e-14	up	1.19092	5.27472e-09	9.97258	12.717	9.13716	8.17637	9.34094	10.606	3.43738	3.81949	3.91974	-
GH_A05G0201	-	-	up	5.18535	0.00167345	up	4.88418	0.0106202	0.477259	1.36785	0.354662	1.0983	0.334906	0.448746	0	0	0	-
GH_A05G0820	-	-	down	-1.12611	0.00153862	down	-1.02426	0.0151206	1.02969	1.08209	0.974192	1.33669	1.2511	0.887488	1.51964	2.38908	2.55015	-
GH_A05G1012	-	-	down	-1.15155	7.73458e-14	down	-1.13826	2.99977e-11	11.0987	10.0137	8.95306	9.52618	12.2588	10.4785	21.0943	23.4948	20.0562	-
GH_A05G1062	-	-	up	1.76655	5.17436e-26	up	1.21233	7.57034e-11	27.5558	41.3457	31.841	27.6899	19.4322	25.1578	9.31966	9.29963	9.79934	-
GH_A05G1219	-	-	down	-3.68345	1.25458e-11	down	-1.65099	0.000636604	0.0765657	0.0241386	0.0625875	0.342909	0.162528	0.217774	0.705529	0.763077	0.614383	-
GH_A05G1416	-	-	down	-1.47612	1.51182e-42	down	-1.2244	1.85315e-27	9.03659	10.1373	8.98807	11.443	11.9465	11.9936	24.4842	25.6792	24.9805	-
GH_A05G1640	-	-	up	1.24697	0.00166426	up	1.32387	0.00276306	3.02396	2.76472	3.33705	3.82742	3.15116	3.12762	0.903724	1.54994	1.24436	-
GH_A05G2010	-	-	up	2.31154	3.41227e-05	up	1.71447	0.017888	2.38335	2.01593	1.72252	1.13193	1.73875	1.42793	0.289543	0.413818	0.478414	-
GH_A05G2288	-	-	down	-2.24704	3.03964e-16	down	-1.18735	1.9047e-05	0.354286	0.242005	0.337874	0.712872	0.603921	0.748131	1.17645	1.71502	1.385	EXGA_ASPOR Glucan 1,3-beta-glucosidase A OS=Aspergillus oryzae (strain ATCC 42149
GH_A05G2300	-	-	down	-1.60256	3.10402e-06	down	-2.08621	2.35685e-07	2.4324	1.29775	1.37653	0.80155	1.29985	1.93522	5.12581	4.90168	5.23565	-
GH_A05G2301	-	-	down	-1.86395	2.83164e-10	down	-2.09883	8.54714e-09	2.70586	3.17632	2.58835	2.57841	1.55538	3.57271	10.7535	8.85253	9.9501	-
GH_A05G2488	-	-	up	1.91492	3.05272e-12	up	1.59681	5.11347e-07	9.0767	7.63088	6.96402	6.57364	6.08442	7.49382	1.90359	2.35788	1.83477	-
GH_A05G2621	-	-	up	2.01303	5.40293e-27	up	1.06618	2.02174e-07	38.0829	23.1565	35.925	16.1327	20.4887	16.4718	7.02225	9.5159	6.66095	-
GH_A05G2797	-	-	down	-1.31247	5.17417e-46	down	-1.08339	1.04889e-33	44.0966	45.5754	53.9039	59.6075	61.7268	55.5111	103.373	126.027	111.594	-
GH_A05G3976	-	-	down	-5.92348	1.2348e-12	down	-1.14198	0.00521024	0.0867744	0	0.177331	2.45006	2.09316	2.58029	5.07854	5.31247	3.92785	-
GH_A06G1615	-	-	down	-1.79064	1.34893e-44	down	-2.46768	9.48925e-21	22.9383	22.065	21.8261	18.2761	13.9744	11.7159	90.3755	57.8294	73.7485	-
GH_A06G2027	-	-	down	-2.48595	0	down	-1.54208	9.11936e-114	19.8006	18.152	18.005	37.3545	37.5513	38.976	101.176	97.0988	103.254	-
GH_A06G2044	-	-	down	-2.37238	1.60793e-59	down	-1.26061	5.02249e-22	1.23459	1.07894	1.64713	2.92718	3.20952	2.74569	6.22904	6.84887	6.31752	-
GH_A06G2315	-	-	down	-6.46779	1.59871e-05	down	-4.10035	0.00622945	0	0	0	0	0	0.0272566	0.091884	0.120066	0.151821	PPO_MALDO Polyphenol oxidase, chloroplastic OS=Malus domestica PE=2 SV=1
GH_A07G2305	-	-	down	-1.45495	0.0122255	down	-1.35995	0.0428352	0.294464	0.541536	0.551616	0.430041	0.473535	0.634497	0.855575	1.11799	1.56514	-
GH_A07G2383	-	-	down	-3.58691	2.8422e-11	down	-2.41714	3.00763e-06	0.137642	0.325455	0.421926	0.469036	0.996057	0.444877	3.17083	2.64558	3.53999	-
GH_A08G0785	-	-	down	-2.20029	6.83881e-13	down	-2.62081	2.32129e-12	0.772572	0.761145	0.749939	0.752187	0.447262	0.599293	3.2709	2.91488	3.85471	-
GH_A08G2489	-	-	down	-1.68071	0.032332	down	-2.27212	0.0198181	0.260323	0.328285	0.106399	0.202764	0.100472	0.201936	0.842821	0.889529	0.482055	-
GH_A09G1081	-	-	down	-1.30911	4.09305e-23	down	-1.77327	8.82173e-27	4.21515	4.03955	4.18466	3.45104	2.65748	3.40598	9.33457	9.07024	11.0873	-
GH_A09G1540	-	-	down	-1.91484	1.70753e-66	down	-2.30665	3.5003e-61	13.3132	15.2121	14.3231	9.87578	10.6707	14.0246	54.2952	47.5375	52.4652	-
GH_A09G1835	-	-	down	-1.0143	2.4674e-05	down	-1.70648	1.73407e-09	2.79968	3.8015	3.39885	2.59087	1.92571	1.93522	6.07504	6.23563	6.90102	-
GH_A10G0911	-	-	down	-1.53952	9.22689e-10	down	-1.94322	5.97636e-11	1.52772	0.997335	1.26143	0.751218	1.34006	0.957633	3.38198	3.69109	3.5878	-
GH_A10G1158	-	-	down	-1.76572	2.09492e-120	down	-1.03472	3.54951e-35	11.0075	10.8842	10.7703	18.7387	20.8556	17.5948	34.9111	38.0641	33.6461	-
GH_A10G1501	-	-	down	-2.21335	6.32559e-75	down	-2.38464	1.57469e-69	3.26587	3.04037	3.84486	3.41011	3.08266	2.90665	15.5008	14.0505	15.192	JI23_HORVU 23 kDa jasmonate-induced protein OS=Hordeum vulgare PE=2 SV=1
GH_A10G1736	-	-	down	-5.09038	6.74608e-18	down	-4.28032	1.69054e-13	0.0636961	0.0401625	0.0520675	0	0.172085	0.131759	1.90359	1.52356	1.80856	-
GH_A10G1895	-	-	up	1.943	2.16382e-140	up	1.28365	2.27964e-58	378.575	451.768	401.035	286.235	257.124	278.783	101.895	110.079	95.786	-
GH_A10G2039	-	-	down	-1.00254	1.8075e-46	down	-1.65329	8.24877e-94	97.3956	104.712	92.2447	61.3388	66.1802	70.6999	179.849	191.615	194.848	-
GH_A11G0594	-	-	down	-2.13984	2.59751e-07	down	-1.47821	0.00278354	0.101015	0.10133	0.103217	0.250345	0.177213	0.071235	0.388796	0.405313	0.491255	-
GH_A11G1115	-	-	up	1.39556	4.43521e-12	up	1.37834	1.85381e-09	8.27675	9.1259	8.27719	10.2444	9.13296	7.34244	3.50858	3.13407	2.76276	-
GH_A11G1335	-	-	down	-3.11181	2.66099e-17	down	-3.52831	2.50051e-14	0.64958	0.534237	0.404014	0.219979	0.763017	0.292108	4.07955	5.22738	4.30009	-
GH_A11G1585	-	-	up	2.44763	0	up	1.67378	9.45039e-158	521.061	505.24	476.359	315.49	304.603	306.494	85.2509	90.1178	89.0148	-
GH_A11G1609	-	-	down	-3.61518	2.03658e-14	down	-4.36816	3.06685e-12	0.449058	0.530898	0.0764741	0.145736	0.361071	0.193522	4.56663	4.582	4.15772	-
GH_A11G2426	-	-	up	2.04955	1.63788e-18	up	1.30097	3.23579e-05	12.6859	12.8595	13.7653	6.77674	10.11	7.74087	3.44827	2.34428	3.23378	-
GH_A11G2637	-	-	down	-2.69311	8.69613e-117	down	-1.49748	1.96391e-39	6.59101	5.63247	6.06859	15.0437	14.4894	14.8575	35.535	40.6296	37.8516	-
GH_A11G2639	-	-	down	-1.81372	5.86876e-19	down	-1.82461	5.19657e-15	2.96699	2.82303	2.84047	2.55038	3.66229	2.83371	10.9839	9.51413	8.68941	-
GH_A11G3601	-	-	up	1.53346	0.0006517	up	1.87424	3.11745e-05	1.29674	1.89269	1.27593	1.58985	2.13167	2.27673	0.558183	0.273518	0.62584	-
GH_A12G0487	-	-	up	6.66231	3.11389e-26	up	7.12004	7.61917e-30	14.3643	15.0665	12.4042	18.8789	21.7835	20.1689	0.136802	0	0.22604	-
GH_A12G0726	-	-	up	1.55885	0.00154503	up	1.84956	0.000169784	3.11977	2.58308	1.73878	2.76132	3.77034	3.17783	0.470888	1.0768	0.907728	-
GH_A12G1826	-	-	down	-4.4299	5.59275e-42	down	-1.5401	1.47314e-10	0.334592	0.111038	0.467841	1.74884	2.54873	2.73207	6.9733	5.16494	6.30452	-
GH_A12G2660	-	-	down	-1.65529	1.06199e-43	down	-1.28321	7.61974e-27	17.2139	19.3731	21.0102	25.3888	27.8214	24.8523	62.0003	60.1213	50.9787	-
GH_A12G2680	-	-	up	1.08697	1.21867e-22	up	1.14052	3.82385e-22	45.0055	47.8726	43.8451	47.089	52.6361	50.1436	19.4677	22.6377	19.8476	-
GH_A12G2790	-	-	down	-2.80653	1.636e-38	down	-1.5952	2.42562e-14	1.39707	1.64294	1.72208	3.45449	3.76583	4.30048	12.2053	8.27207	10.996	-
GH_A13G0074	-	-	down	-1.67646	7.20083e-128	down	-2.16495	5.74835e-139	38.1472	38.146	42.2693	31.3112	27.2225	30.3184	125.109	121.476	115.959	-
GH_A13G0075	-	-	down	-1.80002	6.42186e-06	down	-1.24378	0.00469375	1.03232	1.08485	0.984494	1.54112	1.59369	1.69053	4.4563	3.33148	2.61959	-
GH_A13G0248	-	-	down	-1.77426	0.0161778	down	-1.6591	0.0493971	0.0805484	0.211619	0.109739	0.156846	0.155438	0.13885	0.568374	0.344044	0.3867	-
GH_A13G1475	-	-	down	-1.56565	2.81379e-35	down	-1.83744	4.23361e-54	18.2919	25.284	17.7925	15.2421	20.7235	17.8253	65.1863	54.9019	54.5321	-
GH_A13G1839	-	-	down	-1.37012	0.000321434	down	-1.62395	8.52112e-05	1.02691	0.466422	1.17379	1.01676	0.638171	0.675076	2.90427	1.73467	1.93382	-
GH_A13G2654	-	-	up	2.70573	5.31148e-21	up	1.87522	4.85785e-07	0.777832	0.766853	0.955926	0.603765	0.490024	0.387043	0.0998535	0.17506	0.0989933	RIF1_MOUSE Telomere-associated protein RIF1 OS=Mus musculus GN=Rif1 PE=1 SV=2
GH_D01G0370	-	-	up	2.3828	9.77289e-24	up	1.67356	1.06362e-08	8.33386	9.72517	7.39938	6.30211	5.77713	4.34116	1.96468	1.26718	1.45666	-
GH_D01G0372	-	-	up	2.02277	1.74846e-05	up	1.80914	0.00115204	1.98233	1.91315	1.44681	2.08757	1.36621	1.41219	0.403012	0.403193	0.457807	-
GH_D01G0373	-	-	up	2.58155	1.23621e-22	up	2.01222	3.91175e-11	6.57404	8.06711	6.65531	4.80536	5.11354	5.23032	1.41054	0.863986	1.12371	-
GH_D01G0628	-	-	down	-3.19193	1.57077e-07	down	-1.57905	0.00732083	0.0336373	0.212094	0.206222	0.261998	0.324558	0.782784	1.59167	0.862044	1.17655	NCS2_PAPSO S-norcoclaurine synthase 2 OS=Papaver somniferum GN=NCS2 PE=1 SV=1
GH_D01G0791	-	-	down	-1.61146	2.03049e-62	down	-1.8895	8.52874e-64	23.1239	21.3715	19.9008	16.7513	20.8508	18.7738	64.4449	65.0618	60.3215	-
GH_D01G0809	-	-	down	-1.18779	1.86357e-16	down	-1.22804	1.17061e-15	5.04611	6.64079	5.61336	6.37033	5.18155	6.14481	13.4895	12.6552	11.5889	-
GH_D01G0980	-	-	down	-2.88003	0.0002057	down	-1.7325	0.0263546	0.293502	0.138797	0	0.40006	0.566385	0.151782	1.31572	0.919326	1.20776	-
GH_D01G1358	-	-	down	-2.17078	3.2753e-06	down	-1.25778	0.0118278	0.208864	0.30729	0.227644	0.596502	0.429926	0.432048	1.00566	1.03089	1.14597	-
GH_D01G1800	-	-	down	-1.96156	3.97511e-06	down	-1.2804	0.0091523	0.343776	0.270953	0.380541	0.362597	0.829253	0.481489	1.35559	1.10127	1.23781	-
GH_D01G2303	-	-	up	1.65003	7.45573e-10	up	2.3274	3.0558e-21	10.3711	7.58426	8.0844	15.6146	15.5432	12.9014	2.84028	2.33413	2.78648	-
GH_D02G0556	-	-	down	-3.26528	5.03147e-10	down	-1.27771	0.0100031	0.129358	0.233042	0.22659	0.863622	0.962855	0.525615	1.7949	0.999805	2.39539	PRU1_PRUAR Major allergen Pru ar 1 OS=Prunus armeniaca PE=1 SV=1
GH_D02G1563	-	-	down	-4.89581	9.42157e-13	down	-2.07476	5.63035e-05	0.0204582	0.0214993	0.0278721	0.11951	0.289514	0.0881648	0.662354	0.504877	0.757671	-
GH_D02G2168	-	-	down	-1.75727	0.000713755	down	-1.5181	0.0261728	0.969796	0.531729	0.775512	1.31368	1.38326	0.109026	3.0453	2.28125	2.16887	-
GH_D02G2542	-	-	up	1.05112	0.00304733	up	1.13424	0.00385907	4.20546	4.26966	3.78729	4.23329	4.81427	4.69981	2.13021	1.72523	1.83321	-
GH_D02G2557	-	-	down	-1.71798	9.63707e-64	down	-1.65648	7.18894e-51	40.6104	52.3204	42.5595	46.3822	45.0449	57.8882	156.786	131.823	138.992	-
GH_D03G0493	-	-	down	-1.41637	0.000228983	down	-1.92652	4.34504e-06	1.38552	1.28703	0.556175	0.770837	0.859408	0.831664	2.64956	3.38168	2.49438	-
GH_D03G0703	-	-	up	1.92793	0.0032057	up	1.92422	0.00594205	2.95676	1.04869	2.11484	1.65528	2.99555	1.81576	0.276138	0.841941	0.456266	-
GH_D03G0794	-	-	down	-1.73939	8.55652e-24	down	-1.01747	3.10307e-09	3.61475	2.25914	3.18913	5.2403	6.23807	4.32336	9.59727	8.88741	10.6482	-
GH_D03G1314	-	-	up	1.61202	8.65174e-47	up	1.55349	3.81827e-39	60.6775	65.4919	61.7015	63.4841	64.8166	62.0213	20.9124	21.3116	17.0515	-
GH_D03G1456	-	-	up	4.71787	0.00643167	up	4.61644	0.0208082	0.136521	0.122973	0.0996405	0.151908	0.075272	0.126073	0	0	0	CHIT2_TULBA Chitinase 2 OS=Tulipa bakeri PE=1 SV=1
GH_D03G1503	-	-	down	-2.38477	1.04229e-14	down	-1.68462	3.56981e-07	0.36678	0.640672	0.344387	0.463268	1.09039	0.76896	2.66629	1.63719	2.44752	CHIT2_TULBA Chitinase 2 OS=Tulipa bakeri PE=1 SV=1
GH_D04G0108	-	-	down	-1.36543	3.2669e-13	down	-1.96225	2.94618e-18	3.00999	2.64167	2.32747	2.24941	1.66406	1.6828	6.24012	7.41275	6.29349	-
GH_D04G0331	-	-	down	-3.15392	3.79885e-11	down	-1.39753	0.00360862	0.154315	0.145951	0.283821	0.390633	1.04227	0.558619	1.34511	2.10919	1.33352	-
GH_D04G1382	-	-	down	-2.4489	2.69241e-09	down	-2.21627	1.58974e-07	1.15143	0.466724	0.53784	0.832779	0.888789	1.10584	4.58814	3.7471	3.51976	-
GH_D04G1626	-	-	down	-1.53686	6.75994e-13	down	-2.75397	1.64356e-21	2.83334	3.24438	2.94971	1.71761	0.928467	1.45141	8.92024	8.82911	7.3695	-
GH_D05G0203	-	-	up	2.43964	4.63654e-51	up	1.36777	1.3342e-10	35.404	39.2574	39.0129	16.728	19.8432	20.4179	6.26713	6.30083	7.40936	-
GH_D05G1051	-	-	up	1.86257	6.69613e-08	up	1.58065	6.13963e-05	4.59263	6.43513	5.21414	4.04087	4.79239	5.27786	1.52503	1.3562	1.39991	-
GH_D05G1078	-	-	down	-1.49987	1.18712e-05	down	-1.26093	0.00123556	1.00609	1.31516	1.05309	1.05121	1.51531	1.64969	3.4223	2.4456	3.23126	-
GH_D05G1220	-	-	down	-2.81863	8.30361e-12	down	-1.26735	0.00122126	0.152223	0.0914111	0.118507	0.338757	0.447623	0.356117	0.884578	0.846273	0.775541	-
GH_D05G2321	-	-	down	-1.48497	5.85514e-10	down	-2.47211	4.01689e-12	4.03	3.99308	2.82366	0.971575	1.48131	3.57271	9.55862	10.929	9.08144	-
GH_D05G2514	-	-	up	1.73341	6.6755e-10	up	1.32781	1.86274e-05	6.11089	7.97868	9.713	5.76935	6.61094	6.46402	2.30589	1.93343	2.54004	-
GH_D05G2645	-	-	up	2.21766	7.08138e-58	up	1.32825	3.50296e-18	57.0895	40.9354	49.0146	28.8761	27.8108	27.003	10.5767	9.81327	9.95561	-
GH_D05G3792	-	-	down	-1.39176	8.60529e-05	down	-1.38425	0.000922172	0.346094	0.463726	0.389001	0.320114	0.584392	0.357959	1.01277	1.18261	0.818904	NCS2_PAPSO S-norcoclaurine synthase 2 OS=Papaver somniferum GN=NCS2 PE=1 SV=1
GH_D05G3947	-	-	down	-3.06052	1.05235e-13	down	-1.90386	4.38943e-06	0.380557	0.399923	0.414775	0.69163	0.832298	1.31201	2.7801	3.75663	2.97539	-
GH_D06G0017	-	-	down	-1.50183	3.56225e-51	down	-1.03662	1.82603e-18	6.00986	5.97399	6.0721	8.95159	7.8543	9.48039	16.0005	16.5065	16.4948	-
GH_D06G0157	-	-	down	-4.27087	0.00512735	down	-5.50244	0.00186212	0.0610963	0	0	0	0	0	0.760788	0.347945	0.377117	-
GH_D06G0205	-	-	up	1.39956	0.000205209	down	-2.47134	0.0007408	5.33496	7.01814	5.01984	0.597892	0.444394	0.198484	2.772	2.73226	0.947629	-
GH_D06G1632	-	-	down	-1.95204	8.27569e-148	down	-2.17272	8.51743e-119	41.3457	40.8776	38.8571	37.4976	40.9083	31.0681	145.991	155.517	148.746	-
GH_D06G1872	-	-	down	-2.81099	2.10685e-05	down	-2.35711	0.00261697	0.206463	0.122046	0.210963	0.301523	0.448225	0	0.964103	1.17581	1.4868	-
GH_D06G1873	-	-	down	-2.55954	0.0125627	down	-2.4096	0.0400289	0.147838	0.233042	0	0.143937	0.142645	0.191133	0.92046	0.841941	0.53231	-
GH_D06G2065	-	-	down	-3.72824	7.28609e-188	down	-3.01085	2.35196e-94	2.60026	2.72359	1.92278	5.09661	3.13616	4.55605	31.6549	29.5197	32.417	-
GH_D07G2325	-	-	down	-3.44805	1.26278e-08	down	-1.86814	0.000834273	0.272156	0.107252	0.278088	0.794925	0.590843	0.703715	1.86393	2.32491	2.72982	-
GH_D08G0675	-	-	down	-2.214	0.0041502	down	-2.85736	0.00164142	0.443514	0.0873907	0.113295	0.215906	0.106984	0.143349	1.44972	1.02612	0.627365	-
GH_D08G1393	-	-	up	1.32364	4.01858e-06	up	1.21467	0.000283702	5.15749	5.41995	5.93621	5.94489	4.69034	5.4416	2.43603	1.85686	2.01254	-
GH_D08G2452	-	-	down	-1.98971	0.00225514	down	-1.82254	0.0149369	0.17107	0.269663	0.305896	0.333112	0.247591	0.27646	1.27812	0.974247	0.527964	-
GH_D09G0494	-	-	down	-1.9135	8.54457e-35	down	-1.30585	3.06402e-14	3.87157	3.90301	4.04795	5.30349	7.60148	6.05301	13.1737	14.4855	14.9127	-
GH_D09G1461	-	-	down	-1.69817	4.50717e-37	down	-1.42086	7.28167e-23	3.29179	3.82022	3.62838	4.61814	4.17654	4.8925	11.232	10.8496	11.1726	-
GH_D09G1754	-	-	down	-2.29962	1.63721e-06	down	-1.72678	0.000920804	0.290207	0.168539	0.280925	0.267679	0.471602	0.434436	1.36942	1.17432	0.97422	-
GH_D09G2261	-	-	down	-1.05995	1.74576e-12	down	-2.41296	2.56884e-31	7.17962	7.64243	7.20075	2.26987	3.8855	2.94564	15.4393	14.4844	14.118	-
GH_D10G0256	-	-	up	1.6258	0.000129852	up	1.13369	0.0469545	3.78327	4.66724	2.6892	1.66556	3.74561	3.06232	1.63862	1.21781	0.676878	-
GH_D10G1266	-	-	up	1.19908	3.2807e-13	up	1.70454	4.62408e-23	20.2592	18.7137	14.5037	20.5036	30.4793	29.6288	8.16274	6.54047	7.69948	-
GH_D10G1390	-	-	down	-2.18311	0	down	-2.32828	3.50656e-206	228.8	219.876	252.383	243.408	200.898	222.527	1015.28	1045.06	991.231	JI23_HORVU 23 kDa jasmonate-induced protein OS=Hordeum vulgare PE=2 SV=1
GH_D10G1713	-	-	down	-2.00223	1.3675e-213	down	-1.2669	5.92481e-59	34.3689	32.5167	36.9997	65.3848	63.6458	53.1206	132.632	141.232	124.749	-
GH_D10G2110	-	-	down	-4.60861	0.00185589	down	-5.84353	0.000634333	0.0809113	0	0	0	0	0	0.906778	0.230396	1.3318	-
GH_D11G0569	-	-	down	-1.4481	1.47414e-12	down	-1.02044	2.78289e-06	2.79302	2.26728	1.84563	2.93101	4.06658	2.94067	5.62303	6.61971	6.12517	-
GH_D11G1145	-	-	up	1.38661	2.94134e-19	up	1.23949	2.36024e-12	15.761	18.4947	16.1495	18.217	14.4853	15.2541	5.37251	7.02031	6.15959	-
GH_D11G1367	-	-	down	-3.78345	3.43895e-23	down	-3.96921	3.1957e-19	0.338911	0.667797	0.346298	0.439959	0.545012	0.219081	7.0337	6.35328	4.30009	-
GH_D11G1614	-	-	up	2.53386	0	up	1.5728	1.35468e-77	286.175	272.135	280.159	156.156	142.071	155.841	44.6915	50.609	43.8605	-
GH_D11G2360	-	-	up	4.26451	0.0273333	up	4.77355	0.0126724	0.378952	0.477883	0.154884	0.368953	0.585026	0.587914	0	0	0	-
GH_D11G2481	-	-	up	1.5575	8.17962e-06	up	1.21341	0.00552443	5.01448	5.13202	6.04145	4.00775	4.04399	5.41861	1.77074	2.34428	1.23192	-
GH_D11G2688	-	-	down	-2.29447	1.07881e-34	down	-1.26443	8.50394e-10	1.63807	1.31333	1.70263	2.52976	3.37908	4.16254	6.33033	7.64002	7.87381	-
GH_D11G2940	-	-	down	-2.87458	8.54113e-13	down	-2.42295	2.52115e-08	0.0945384	0.13838	0.137998	0.236684	0.169405	0.104764	0.992228	0.769142	0.778053	-
GH_D11G3180	-	-	down	-3.48754	4.97464e-42	down	-3.10141	3.50998e-28	1.94037	2.00999	1.92601	2.59087	1.92571	3.72708	17.5348	22.2588	23.2695	-
GH_D11G3219	-	-	down	-7.56567	2.28739e-62	down	-7.64406	7.2848e-44	0.218292	0.0983145	0.191185	0.303617	0.180535	0	29.9006	40.1369	25.4725	-
GH_D11G3226	-	-	down	-1.80463	8.87263e-58	down	-1.21575	2.62739e-23	21.8069	22.2046	20.7366	36.9403	32.5952	33.1635	73.8509	83.0032	60.5584	-
GH_D11G3682	-	-	down	-1.29742	2.75291e-05	down	-1.12751	0.000590518	0.410306	0.431187	0.698748	0.591822	0.659824	0.530466	1.15431	1.27653	1.12561	-
GH_D12G1011	-	-	up	2.34229	4.78441e-10	up	1.22926	0.0311209	4.97902	4.9178	5.79593	3.00677	2.79735	1.8741	1.33418	1.25627	0.453864	-
GH_D12G1180	-	-	up	1.79299	1.27e-07	up	1.00098	0.0270504	6.30408	7.94079	4.82375	4.14788	3.16631	4.39145	1.14703	2.95084	1.30299	-
GH_D12G1458	-	-	up	1.54226	0.00675478	up	1.36532	0.0460957	1.06286	0.893557	1.44803	0.965826	1.26482	0.916079	0.220584	0.201767	0.656051	-
GH_D12G1559	-	-	up	1.78944	1.8934e-16	up	1.08094	8.91638e-05	13.2494	9.71854	12.5387	8.13814	6.69232	8.04744	3.54332	2.78528	3.4762	-
GH_D12G1816	-	-	down	-4.16507	1.15392e-216	down	-1.76098	2.41564e-67	1.99581	1.86433	2.83237	12.1987	12.8737	11.1813	36.6343	37.94	37.3758	-
GH_D12G2011	-	-	up	2.84299	4.04755e-34	up	2.855	6.21269e-31	18.4014	18.4359	18.4354	19.4315	19.1801	20.1263	2.48524	1.93226	2.87447	-
GH_D12G2094	-	-	down	-6.49303	1.70532e-05	down	-3.23907	0.0104472	0	0	0	0.10599	0.105039	0	0.813352	0.309988	0.783947	-
GH_D12G2121	-	-	down	-1.99974	8.87311e-95	down	-1.23587	3.36404e-36	6.267	6.2248	6.95111	11.1145	12.0488	11.5059	23.8757	26.4364	23.9673	-
GH_D12G2816	-	-	down	-2.97485	2.11507e-39	down	-1.94889	7.94097e-20	1.29515	0.937126	1.56202	2.68734	2.78613	2.58029	10.5226	7.67824	10.0476	-
GH_D13G0077	-	-	down	-1.70701	2.7289e-169	down	-2.42399	7.56193e-127	53.0642	52.8827	54.9212	36.7122	28.4887	37.818	159.814	172.185	171.199	-
GH_D13G0078	-	-	down	-1.88646	3.76132e-08	down	-1.62735	8.97108e-06	1.47965	1.57303	0.843852	1.40711	1.85931	1.77951	5.14188	4.60527	4.38959	-
GH_D13G1419	-	-	down	-2.16043	1.91996e-33	down	-2.40368	3.69945e-32	3.64689	4.6333	3.67076	2.75574	3.93895	4.01118	18.1649	18.8317	14.279	-
GH_D13G1421	-	-	down	-1.27565	7.89423e-26	down	-2.02664	5.59597e-53	22.3984	23.8958	18.91	14.0437	12.7622	14.215	59.8492	48.5905	43.6211	-
GH_D13G1690	-	-	down	-3.85748	7.06623e-05	down	-3.52404	0.00215851	0.0650808	0.0683927	0	0	0	0.224373	0.756378	0.679502	0.624885	-
GH_D13G1790	-	-	down	-1.27511	0.00102218	down	-1.21674	0.008186	0.863219	0.665885	0.713133	1.00138	0.886063	0.56988	2.14981	1.30746	1.77608	-
GH_D13G1791	-	-	down	-1.55849	5.82009e-05	down	-1.04315	0.0148184	0.800645	0.603605	0.53354	0.94898	1.07481	0.945106	1.86393	2.37897	1.36084	-
GH_D13G2280	-	-	up	1.59056	1.57699e-07	up	1.0489	0.00825345	0.789908	0.858535	0.803439	0.554851	0.675158	0.550254	0.125759	0.369744	0.289426	RIF1_MOUSE Telomere-associated protein RIF1 OS=Mus musculus GN=Rif1 PE=1 SV=2
GH_scaffold2277_objG0001	-	-	down	-1.81725	5.79823e-10	down	-1.74316	1.32776e-10	3.80723	2.97508	1.39648	2.97809	3.07695	3.28146	12.075	8.98795	7.36472	-
GH_scaffold370_objG0001	-	-	down	-1.74268	0.0489269	down	-2.57469	0.0326665	0.249476	0.245786	0.191185	0.18217	0	0.241902	1.32028	0.532791	0.384974	-
GH_scaffold45786_objG0001	-	-	down	-1.18159	0.0275852	down	-1.4445	0.0257629	0.498953	0.589887	0.611793	0.534366	0.433285	0.516058	1.30475	1.34974	1.0266	NCS2_PAPSO S-norcoclaurine synthase 2 OS=Papaver somniferum GN=NCS2 PE=1 SV=1
GH_A05G0404	AT5G12020	17.6 kDa class II heat shock protein	up	1.57484	1.06362e-105	up	2.14756	1.34498e-168	139.542	132.405	137.244	209.192	223.873	208.905	38.6083	47.0214	46.138	HSP21_SOYBN 17.9 kDa class II heat shock protein OS=Glycine max GN=HSP17.9-D PE=3 SV=1
GH_A07G0216	AT5G12020	17.6 kDa class II heat shock protein	up	3.01093	2.59379e-71	up	1.74683	3.3339e-15	18.7343	18.9654	17.5842	7.95592	8.90186	7.40008	2.43835	1.82288	2.28563	HSP21_SOYBN 17.9 kDa class II heat shock protein OS=Glycine max GN=HSP17.9-D PE=3 SV=1
GH_D05G0406	AT5G12020	17.6 kDa class II heat shock protein	up	1.68459	7.97871e-107	up	2.3108	2.07437e-170	127.319	116.745	119.709	197.793	195.539	198.403	31.7225	36.1076	40.567	HSP21_SOYBN 17.9 kDa class II heat shock protein OS=Glycine max GN=HSP17.9-D PE=3 SV=1
GH_A11G0522	AT4G37770	1-amino-cyclopropane-1-carboxylate synthase 8 ACS8 Encodes an auxin inducible ACC synthase ACS2	up	2.47874	0.000541474	up	2.50587	0.000991858	0.248415	0.48195	0.234304	0.421705	0.368753	0.247049	0.0475897	0.0362751	0.078633	1A12_CUCMA 1-aminocyclopropane-1-carboxylate synthase CMA101 OS=Cucurbita maxima GN=ACS2 PE=2 SV=1
GH_A02G0396	AT1G06620	2-oxoglutarate (2OG) and Fe(II)-dependent oxygenase superfamily protein	down	-2.04281	2.08136e-37	down	-1.52545	4.31272e-21	1.64976	1.40812	1.16767	2.24089	2.37608	1.83117	6.05277	5.6831	5.23234	ACCH1_ARATH 1-aminocyclopropane-1-carboxylate oxidase homolog 1 OS=Arabidopsis thaliana GN=At1g06620 PE=2 SV=1
GH_A09G2464	AT1G06620	2-oxoglutarate (2OG) and Fe(II)-dependent oxygenase superfamily protein	down	-1.66738	7.52574e-106	down	-1.19864	7.98328e-61	12.7743	11.457	14.3029	18.7273	19.6139	17.6753	40.2447	38.8836	37.8974	ACCH1_ARATH 1-aminocyclopropane-1-carboxylate oxidase homolog 1 OS=Arabidopsis thaliana GN=At1g06620 PE=2 SV=1
GH_A09G2466	AT1G06620	2-oxoglutarate (2OG) and Fe(II)-dependent oxygenase superfamily protein	down	-2.88081	6.39856e-13	down	-1.63885	3.87687e-05	0.197388	0.194468	0.06723	0.448419	0.523751	0.212661	1.10607	0.913356	1.37068	ACCH1_ARATH 1-aminocyclopropane-1-carboxylate oxidase homolog 1 OS=Arabidopsis thaliana GN=At1g06620 PE=2 SV=1
GH_D09G2400	AT1G06620	2-oxoglutarate (2OG) and Fe(II)-dependent oxygenase superfamily protein	down	-1.83878	1.01174e-15	down	-1.14372	7.12057e-07	0.725997	0.642929	0.966866	1.23896	1.36951	1.32881	3.12856	2.41571	2.36649	ACCH1_ARATH 1-aminocyclopropane-1-carboxylate oxidase homolog 1 OS=Arabidopsis thaliana GN=At1g06620 PE=2 SV=1
GH_D05G2584	AT1G20270	2-oxoglutarate (2OG) and Fe(II)-dependent oxygenase superfamily protein	up	1.61468	3.8881e-12	up	1.19088	8.34637e-06	3.39912	4.30945	3.42009	3.05641	2.92868	2.76844	1.47561	1.06558	0.962435	P4H3_ARATH Probable prolyl 4-hydroxylase 3 OS=Arabidopsis thaliana GN=P4H3 PE=2 SV=1
GH_A13G2342	AT1G52800	2-oxoglutarate (2OG) and Fe(II)-dependent oxygenase superfamily protein	down	-2.3293	5.37758e-09	down	-1.88794	1.14636e-05	0.394776	0.466724	0.369765	0.544509	0.666592	0.552919	1.26993	2.2951	2.36907	AOP1C_ARATH Probable 2-oxoglutarate-dependent dioxygenase AOP1 OS=Arabidopsis thaliana GN=AOP1 PE=2 SV=1
GH_D13G2323	AT1G52800	2-oxoglutarate (2OG) and Fe(II)-dependent oxygenase superfamily protein	down	-4.12889	0.00540887	down	-3.74341	0.0274378	0	0.0290406	0	0	0.0355516	0	0.0917628	0.157378	0.208478	AOP1C_ARATH Probable 2-oxoglutarate-dependent dioxygenase AOP1 OS=Arabidopsis thaliana GN=AOP1 PE=2 SV=1
GH_A13G2333	AT1G52820	2-oxoglutarate (2OG) and Fe(II)-dependent oxygenase superfamily protein	up	4.61065	0.0120284	up	4.86821	0.0114345	0.0370739	0.204543	0.0757638	0.108287	0.0536575	0.239655	0	0	0	AOP1C_ARATH Probable 2-oxoglutarate-dependent dioxygenase AOP1 OS=Arabidopsis thaliana GN=AOP1 PE=2 SV=1
GH_D13G2329	AT1G52820	2-oxoglutarate (2OG) and Fe(II)-dependent oxygenase superfamily protein	down	-2.10234	4.28544e-15	down	-1.0687	4.06847e-05	0.442149	0.522731	0.7718	1.14795	1.43984	1.04799	2.61524	2.01969	2.31221	AOP1C_ARATH Probable 2-oxoglutarate-dependent dioxygenase AOP1 OS=Arabidopsis thaliana GN=AOP1 PE=2 SV=1
GH_A13G1827	AT1G55290	2-oxoglutarate (2OG) and Fe(II)-dependent oxygenase superfamily protein	down	-1.00927	8.40991e-20	down	-1.46856	3.47762e-49	9.23894	12.6891	10.1796	7.25443	8.9706	8.45045	20.2754	21.6432	20.1042	F6H2_ARATH Feruloyl CoA ortho-hydroxylase 2 OS=Arabidopsis thaliana GN=F6'H2 PE=1 SV=1
GH_A09G1607	AT2G36690	2-oxoglutarate (2OG) and Fe(II)-dependent oxygenase superfamily protein	up	2.12649	6.23049e-06	up	2.01584	0.000130255	0.718492	0.918651	0.685208	0.77726	0.878124	0.619269	0.119292	0.272789	0.131404	F6H1_ARATH Feruloyl CoA ortho-hydroxylase 1 OS=Arabidopsis thaliana GN=F6'H1 PE=1 SV=1
GH_D13G0536	AT2G36690	2-oxoglutarate (2OG) and Fe(II)-dependent oxygenase superfamily protein	down	-2.84003	0.0167736	down	-3.1177	0.0348345	0.0405653	0.0127889	0	0	0.0156562	0.0419559	0.202052	0.138612	0.0834632	FLS_CITUN Flavonol synthase
GH_D09G1767	AT2G38240	2-oxoglutarate (2OG) and Fe(II)-dependent oxygenase superfamily protein	down	-2.85539	9.1519e-193	down	-1.52488	4.38048e-49	4.85332	4.67966	4.77164	13.7211	11.86	12.3121	36.6141	34.0036	28.739	DIOX2_PAPSO Probable 2-oxoglutarate
GH_D02G0473	AT2G44800	2-oxoglutarate (2OG) and Fe(II)-dependent oxygenase superfamily protein	up	5.15961	0.00127976	up	4.52021	0.0308867	0.133648	0.168539	0.145665	0.0693982	0.189132	0.0460766	0	0	0	LDOX_PERFR Leucoanthocyanidin dioxygenase OS=Perilla frutescens GN=ANS PE=2 SV=1
GH_D13G0160	AT3G11150	2-oxoglutarate (2OG) and Fe(II)-dependent oxygenase superfamily protein	down	-1.28992	1.9905e-11	down	-1.05775	3.6286e-07	1.18173	1.49024	1.49728	1.82554	1.50509	1.79262	3.64938	3.20796	2.85286	ACCO2_SOLLC 1-aminocyclopropane-1-carboxylate oxidase 2 OS=Solanum lycopersicum GN=ACO2 PE=2 SV=1
GH_A01G2457	AT3G11180	2-oxoglutarate (2OG) and Fe(II)-dependent oxygenase superfamily protein	down	-4.4276	5.93235e-175	down	-2.20106	1.92893e-160	3.8634	3.79637	5.16093	18.9539	21.4464	22.5739	84.4705	94.1522	84.4276	SRG1_ARATH Protein SRG1 OS=Arabidopsis thaliana GN=SRG1 PE=2 SV=1
GH_A10G2626	AT3G11180	2-oxoglutarate (2OG) and Fe(II)-dependent oxygenase superfamily protein	down	-2.2691	3.28764e-35	down	-1.52966	1.0309e-15	0.828398	0.879174	0.854834	1.29366	1.55112	1.67542	3.94234	3.90032	3.96576	LDOX_MALDO Leucoanthocyanidin dioxygenase OS=Malus domestica GN=ANS PE=2 SV=1
GH_D01G0341	AT3G12900	2-oxoglutarate (2OG) and Fe(II)-dependent oxygenase superfamily protein	down	-1.50668	0.030654	down	-2.03433	0.0386353	0.115143	0.116681	0.06723	0	0.0634849	0.170129	0.389173	0.187355	0.253829	F6H1_ARATH Feruloyl CoA ortho-hydroxylase 1 OS=Arabidopsis thaliana GN=F6'H1 PE=1 SV=1
GH_A13G1826	AT3G13610	2-oxoglutarate (2OG) and Fe(II)-dependent oxygenase superfamily protein	down	-1.54928	2.11709e-18	down	-2.44088	4.45633e-29	2.71862	3.13756	2.97629	1.35495	1.87366	1.79923	9.18868	8.57074	6.99196	F6H1_ARATH Feruloyl CoA ortho-hydroxylase 1 OS=Arabidopsis thaliana GN=F6'H1 PE=1 SV=1
GH_A06G1270	AT3G20810	2-oxoglutarate (2OG) and Fe(II)-dependent oxygenase superfamily protein	down	-1.63102	4.33137e-40	down	-1.16285	1.17487e-18	2.46625	2.19101	2.66567	3.78914	3.32873	3.52025	6.99418	7.55041	7.14219	KDM8_MOUSE Lysine-specific demethylase 8 OS=Mus musculus GN=Kdm8 PE=2 SV=1
GH_D06G1239	AT3G20810	2-oxoglutarate (2OG) and Fe(II)-dependent oxygenase superfamily protein	down	-1.53101	6.88572e-33	down	-1.19984	1.90664e-18	2.21678	2.52809	2.53457	3.44215	3.32873	2.80146	6.35512	6.57616	7.11285	KDM8_MOUSE Lysine-specific demethylase 8 OS=Mus musculus GN=Kdm8 PE=2 SV=1
GH_D08G1259	AT4G10490	2-oxoglutarate (2OG) and Fe(II)-dependent oxygenase superfamily protein	up	2.67558	6.17148e-246	up	2.31855	5.87433e-131	51.588	45.4331	47.0151	41.2404	37.4106	39.8577	7.92572	6.74156	6.97145	F6H2_ARATH Feruloyl CoA ortho-hydroxylase 2 OS=Arabidopsis thaliana GN=F6'H2 PE=1 SV=1
GH_A11G2311	AT4G33910	2-oxoglutarate (2OG) and Fe(II)-dependent oxygenase superfamily protein	up	2.31822	1.8725e-07	up	1.91423	0.000396	1.48552	1.2334	1.66853	1.08198	1.13792	1.26082	0.508345	0.0645807	0.256649	P4H9_ARATH Probable prolyl 4-hydroxylase 9 OS=Arabidopsis thaliana GN=P4H9 PE=2 SV=1
GH_A09G1815	AT5G05600	2-oxoglutarate (2OG) and Fe(II)-dependent oxygenase superfamily protein	down	-3.41693	7.47659e-46	down	-1.98206	7.5691e-19	0.508682	0.433789	0.391956	1.31528	1.35175	1.18593	4.67281	5.8889	3.34574	DIOX2_PAPSO Probable 2-oxoglutarate
GH_D01G2533	AT5G05600	2-oxoglutarate (2OG) and Fe(II)-dependent oxygenase superfamily protein	down	-4.13302	4.23969e-76	down	-2.0627	1.21618e-186	3.69615	4.96955	6.28882	21.3475	21.6884	23.0496	84.9286	85.5085	80.5564	SRG1_ARATH Protein SRG1 OS=Arabidopsis thaliana GN=SRG1 PE=2 SV=1
GH_A12G2657	AT5G24530	2-oxoglutarate (2OG) and Fe(II)-dependent oxygenase superfamily protein	down	-2.5077	0	down	-1.21584	3.50978e-52	13.0997	11.7419	13.1228	34.4765	30.1505	33.2308	71.822	69.534	65.6597	FL3H_PETCR Flavanone 3-dioxygenase OS=Petroselinum crispum GN=FHT PE=1 SV=1
GH_A07G1457	AT1G01120	3-ketoacyl-CoA synthase 1	down	-1.06246	9.65923e-28	down	-1.10653	8.17203e-22	3.96195	4.21912	4.02555	4.35584	3.79057	4.33086	8.32879	7.82747	8.26621	KCS1_ARATH 3-ketoacyl-CoA synthase 1 OS=Arabidopsis thaliana GN=KCS1 PE=1 SV=1
GH_A07G0894	AT1G06570	4-hydroxyphenylpyruvate dioxygenase	down	-2.32527	1.58045e-237	down	-1.08636	2.34142e-39	8.32186	8.0914	9.60996	22.2305	19.4864	22.6486	42.0536	40.5927	41.7883	HPPD_ARATH 4-hydroxyphenylpyruvate dioxygenase OS=Arabidopsis thaliana GN=HPD PE=1 SV=2
GH_D07G0895	AT1G06570	4-hydroxyphenylpyruvate dioxygenase	down	-1.57553	3.73551e-84	down	-1.18512	8.95922e-55	9.76826	10.7956	11.9059	15.078	14.9037	14.7163	29.4711	30.4589	32.5005	HPPD_ARATH 4-hydroxyphenylpyruvate dioxygenase OS=Arabidopsis thaliana GN=HPD PE=1 SV=2
GH_D09G0626	AT1G18090	5'-3' exonuclease family protein	up	1.60833	2.02154e-08	up	1.35109	6.03999e-05	1.41116	1.26083	1.24927	1.19037	1.16866	1.10795	0.241884	0.553127	0.446687	EXO1_ARATH Exonuclease 1 OS=Arabidopsis thaliana GN=EXO1 PE=2 SV=2
GH_D05G1017	AT5G21170	5'-AMP-activated protein kinase beta-2 subunit protein	down	-1.66746	8.94039e-212	down	-1.08028	5.92785e-69	33.4036	31.9408	33.1227	52.4855	52.359	51.0897	99.1219	101.309	99.5692	KINB1_ARATH SNF1-related protein kinase regulatory subunit beta-1 OS=Arabidopsis thaliana GN=KINB1 PE=1 SV=1
GH_D05G0025	AT1G06980	6%2C7-dimethyl-8-ribityllumazine synthase	down	-2.29373	6.56252e-96	down	-1.78888	1.10176e-57	7.51025	8.78352	7.67393	11.7263	13.0904	10.9625	35.8133	41.9827	34.8568	-
GH_A09G0139	AT1G29970	60S ribosomal protein L18A-1	up	1.05839	0.00707747	up	1.10644	0.0144289	3.41636	3.44217	3.09495	3.36051	3.26238	4.28024	1.49115	1.50435	1.59425	RL18A_CASSA 60S ribosomal protein L18a OS=Castanea sativa GN=RPL18A PE=2 SV=1
GH_A06G0451	AT1G13700	6-phosphogluconolactonase 1	down	-2.44508	0	down	-1.52541	4.54475e-102	19.162	18.9648	18.1017	35.1077	37.4756	39.806	97.818	95.208	101.045	6PGL2_ORYSJ Probable 6-phosphogluconolactonase 2 OS=Oryza sativa subsp. japonica GN=Os07g0604000 PE=2 SV=1
GH_D06G0426	AT1G13700	6-phosphogluconolactonase 1	down	-2.44933	0	down	-1.59091	1.7439e-132	21.53	21.6972	21.6197	41.8581	40.8743	41.1488	109.818	115.019	114.67	6PGL2_ORYSJ Probable 6-phosphogluconolactonase 2 OS=Oryza sativa subsp. japonica GN=Os07g0604000 PE=2 SV=1
GH_A06G1303	AT1G16810	7-dehydrocholesterol reductase-like protein	up	1.36241	4.49174e-14	up	1.29376	1.73194e-10	11.7515	10.4595	11.551	12.1374	10.9938	10.7448	4.72938	3.18084	4.59671	FA32A_MOUSE Protein FAM32A OS=Mus musculus GN=Fam32a PE=2 SV=1
GH_D06G1191	AT1G16810	7-dehydrocholesterol reductase-like protein	up	1.37719	6.19664e-07	up	1.14653	0.000764191	5.33954	4.61345	5.06783	4.56785	3.75082	5.19909	2.55943	1.59042	1.42498	FA32A_DANRE Protein FAM32A-like OS=Danio rerio GN=fam32al PE=3 SV=1
GH_A01G2242	AT2G36320	A20/AN1-like zinc finger family protein	down	-1.12975	1.44764e-89	down	-1.44432	5.17025e-96	106.871	105.56	105.098	89.3958	87.5283	92.285	211.176	233.785	221.607	SAP4_ARATH Zinc finger A20 and AN1 domain-containing stress-associated protein 4 OS=Arabidopsis thaliana GN=SAP4 PE=1 SV=1
GH_A07G0230	AT5G11970	ABC family ABC transporter%2C putative (DUF3511)	up	1.61123	0.00696604	up	1.45737	0.0279192	0.916994	2.38081	1.48814	1.05035	1.82162	1.6737	0.53735	0.460792	0.499426	-
GH_D07G0237	AT5G11970	ABC family ABC transporter%2C putative (DUF3511)	up	2.21422	1.51138e-06	up	1.47918	0.00996831	2.80146	4.84898	2.35737	2.46014	2.38505	1.49136	0.547209	0.469247	1.01718	-
GH_A07G2456	AT3G28345	ABC transporter family protein	up	3.91302	7.0456e-31	up	3.29876	1.65966e-17	1.69046	1.67476	1.64045	1.16773	1.27571	1.00118	0.0587991	0.121012	0.136016	AB15B_ARATH ABC transporter B family member 15 OS=Arabidopsis thaliana GN=ABCB15 PE=3 SV=1
GH_A07G2457	AT3G28345	ABC transporter family protein	up	3.83335	2.09681e-45	up	3.44339	6.98607e-31	2.78062	2.83474	3.09083	2.22653	2.40714	2.39214	0.258879	0.251596	0.0962435	AB15B_ARATH ABC transporter B family member 15 OS=Arabidopsis thaliana GN=ABCB15 PE=3 SV=1
GH_D04G0535	AT3G28345	ABC transporter family protein	up	2.24429	8.77059e-08	up	1.53906	0.00782433	0.366431	0.339775	0.288766	0.228514	0.268059	0.142432	0.0357875	0.0409184	0.118264	AB15B_ARATH ABC transporter B family member 15 OS=Arabidopsis thaliana GN=ABCB15 PE=3 SV=1
GH_D07G2402	AT3G28345	ABC transporter family protein	up	2.91305	5.6049e-94	up	1.83363	6.1532e-23	3.27623	3.32694	3.59507	1.58565	1.99748	1.50398	0.354753	0.473217	0.46893	AB15B_ARATH ABC transporter B family member 15 OS=Arabidopsis thaliana GN=ABCB15 PE=3 SV=1
GH_A13G2595	AT5G60740	ABC transporter family protein	down	-1.18083	0.00347852	down	-1.68079	0.000503785	0.100142	0.186936	0.102324	0.102631	0.142394	0.0408849	0.387225	0.232627	0.227731	AB28G_ARATH ABC transporter G family member 28 OS=Arabidopsis thaliana GN=ABCG28 PE=3 SV=1
GH_D01G2255	AT5G06530	ABC-2 type transporter family protein	down	-2.42697	5.90515e-128	down	-1.51729	6.04257e-49	1.98917	1.65263	1.80849	3.3921	4.01553	3.43237	9.89795	8.32034	9.98164	AB22G_ARATH ABC transporter G family member 22 OS=Arabidopsis thaliana GN=ABCG22 PE=1 SV=1
GH_A09G0095	AT1G13740	ABI five binding protein 2	down	-1.62674	2.10172e-159	down	-1.11264	2.05918e-62	31.7177	29.2226	32.3376	45.9558	50.0235	44.4141	98.3373	85.6691	92.1065	AFP2_ARATH Ninja-family protein AFP2 OS=Arabidopsis thaliana GN=AFP2 PE=1 SV=1
GH_A12G1799	AT1G13740	ABI five binding protein 2	down	-2.35421	3.85459e-69	down	-2.21034	1.11343e-66	2.0333	2.37319	3.00592	2.79679	2.80508	2.90842	11.162	11.8261	12.7464	AFP2_ARATH Ninja-family protein AFP2 OS=Arabidopsis thaliana GN=AFP2 PE=1 SV=1
GH_D12G1794	AT1G13740	ABI five binding protein 2	down	-2.52337	5.80735e-77	down	-2.30315	2.62809e-52	1.99581	1.70748	1.58613	1.97637	2.05738	2.58029	9.43118	8.96182	11.0557	AFP2_ARATH Ninja-family protein AFP2 OS=Arabidopsis thaliana GN=AFP2 PE=1 SV=1
GH_D07G0119	AT2G19590	ACC oxidase 1	up	1.92388	1.36602e-09	up	1.38264	0.000581066	1.81586	2.25898	1.84541	1.24234	1.3259	1.75121	0.58668	0.614893	0.323126	ACCO1_ARATH 1-aminocyclopropane-1-carboxylate oxidase 1 OS=Arabidopsis thaliana GN=ACO1 PE=2 SV=1
GH_D11G0989	AT3G61510	ACC synthase 1	down	-1.9827	0.00014962	down	-2.18257	0.000326773	0.133323	0.057317	0.123845	0.129806	0.0935567	0.0626791	0.392407	0.276102	0.523689	1A1C_TOBAC 1-aminocyclopropane-1-carboxylate synthase OS=Nicotiana tabacum GN=ACS1 PE=2 SV=1
GH_D12G1237	AT3G61510	ACC synthase 1	down	-4.6699	1.23502e-41	down	-3.83717	1.37076e-10	0.0864166	0.0583806	0.126143	0.300487	0.119116	0.0638422	1.67562	2.23223	2.48923	1A1C_TOBAC 1-aminocyclopropane-1-carboxylate synthase OS=Nicotiana tabacum GN=ACS1 PE=2 SV=1
GH_A11G2256	AT5G65890	ACT domain repeat 1	down	-2.83989	0.00270636	down	-2.97332	0.012702	0.0256421	0.0202103	0.026201	0.0374483	0	0.0331515	0.0638606	0.219049	0.211035	ACR1_ARATH ACT domain-containing protein ACR1 OS=Arabidopsis thaliana GN=ACR1 PE=2 SV=1
GH_D11G2187	AT5G65890	ACT domain repeat 1	down	-3.60517	3.8632e-08	down	-2.1907	0.00110513	0.0256421	0.0303154	0.0524019	0.162276	0.0247414	0.0994544	0.415094	0.49286	0.290173	ACR1_ARATH ACT domain-containing protein ACR1 OS=Arabidopsis thaliana GN=ACR1 PE=2 SV=1
GH_D05G2422	AT1G76990	ACT domain repeat 3	down	-1.2829	3.39305e-77	down	-1.05463	4.5275e-39	11.0211	10.7433	11.1666	12.5488	14.4939	13.6493	24.6765	26.3284	25.8103	ACR3_ARATH ACT domain-containing protein ACR3 OS=Arabidopsis thaliana GN=ACR3 PE=2 SV=1
GH_D01G0012	AT5G09810	actin 7	down	-1.22403	1.2263e-08	down	-1.0902	7.46613e-06	1.48495	1.36441	1.34692	1.51535	1.51707	1.84795	4.17283	2.8717	2.40175	ACT13_SOLTU Actin-101 OS=Solanum tuberosum GN=AC101 PE=3 SV=1
GH_D05G1345	AT1G52080	actin binding protein family	down	-1.97483	9.7625e-35	down	-1.09643	1.05539e-10	0.84594	0.726629	0.79709	1.67683	1.35875	1.57175	3.01509	3.04349	2.90782	CHUP1_ARATH Protein CHUP1, chloroplastic OS=Arabidopsis thaliana GN=CHUP1 PE=1 SV=1
GH_D01G1901	AT2G16700	actin depolymerizing factor 5	up	1.50038	0.00243379	up	1.45063	0.0119466	1.45528	1.31086	1.95434	1.90267	1.20357	1.66644	0.724862	0.59199	0.299424	ADF5_ARATH Actin-depolymerizing factor 5 OS=Arabidopsis thaliana GN=ADF5 PE=1 SV=1
GH_A01G1700	AT1G13180	Actin-like ATPase superfamily protein	up	1.27602	0.00376607	up	1.03741	0.0446763	0.909307	0.496167	0.614652	0.61291	0.553416	0.651101	0.174199	0.378431	0.259048	ARP3_ARATH Actin-related protein 3 OS=Arabidopsis thaliana GN=ARP3 PE=1 SV=1
GH_A01G1833	AT4G38470	ACT-like protein tyrosine kinase family protein	down	-1.38225	5.01312e-104	down	-1.03158	4.19717e-53	12.965	11.2051	12.5699	16.4243	16.8537	16.1218	29.7182	29.9094	32.2105	STY46_ARATH Serine
GH_D01G0018	AT4G38470	ACT-like protein tyrosine kinase family protein	down	-1.59925	2.18942e-122	down	-1.16317	3.19078e-53	8.19618	7.40719	7.92122	11.2372	11.105	11.2404	22.92	21.9051	23.5579	STY46_ARATH Serine
GH_D01G1949	AT4G38470	ACT-like protein tyrosine kinase family protein	down	-1.35297	1.17423e-113	down	-1.06581	8.94422e-56	16.3251	15.5255	15.6666	19.9983	20.9621	20.2257	36.7609	39.8409	39.8769	STY46_ARATH Serine
GH_D04G1851	AT4G38470	ACT-like protein tyrosine kinase family protein	down	-1.08456	2.23625e-36	down	-1.01959	1.67904e-24	5.70452	5.67589	5.19288	6.45046	5.75728	6.10491	10.7865	10.9561	12.0228	STY46_ARATH Serine
GH_A06G0832	AT2G06025	Acyl-CoA N-acyltransferases (NAT) superfamily protein	down	-1.24575	4.74006e-64	down	-1.14489	6.53487e-30	19.9408	18.2559	17.7399	20.7561	18.8306	23.7851	45.8695	39.9096	41.753	-
GH_A02G1782	AT2G23060	Acyl-CoA N-acyltransferases (NAT) superfamily protein	down	-2.18265	2.89048e-11	down	-1.16839	0.000262164	0.386993	0.21869	0.208905	0.497636	0.662256	0.641926	1.34567	1.18514	1.14178	HLS1L_ARATH Probable N-acetyltransferase HLS1-like OS=Arabidopsis thaliana GN=At2g23060 PE=2 SV=1
GH_D03G0278	AT2G23060	Acyl-CoA N-acyltransferases (NAT) superfamily protein	down	-1.95569	5.55891e-11	down	-1.84003	9.75565e-08	0.328579	0.31077	0.358123	0.497636	0.324083	0.302083	1.16382	1.18514	1.33708	HLS1L_ARATH Probable N-acetyltransferase HLS1-like OS=Arabidopsis thaliana GN=At2g23060 PE=2 SV=1
GH_A02G0352	AT2G32030	Acyl-CoA N-acyltransferases (NAT) superfamily protein	down	-1.37081	2.32973e-11	down	-1.72121	2.119e-89	64.2609	99.0758	87.7775	58.8245	73.3108	76.3324	219.605	203.862	201.29	-
GH_D02G0376	AT2G32030	Acyl-CoA N-acyltransferases (NAT) superfamily protein	down	-1.69254	4.21056e-21	down	-1.75788	3.2062e-79	16.8577	23.8226	22.5087	18.4859	22.5833	22.8087	70.1715	62.2254	63.7039	-
GH_D05G1202	AT4G37580	Acyl-CoA N-acyltransferases (NAT) superfamily protein	down	-1.53864	0.0141511	down	-1.58819	0.0291453	0.148941	0.105651	0.0608749	0.0870067	0.114968	0.134791	0.333839	0.254467	0.321769	HLS1_ARATH Probable N-acetyltransferase HLS1 OS=Arabidopsis thaliana GN=HLS1 PE=1 SV=1
GH_A10G0856	AT5G65110	acyl-CoA oxidase 2	down	-2.92713	0	down	-1.72799	7.03097e-129	3.34081	3.39912	3.82149	8.16968	9.0006	8.23449	25.263	26.0682	25.2097	ACOX2_CUCMA Acyl-coenzyme A oxidase, peroxisomal OS=Cucurbita maxima GN=Acx PE=1 SV=1
GH_D10G1120	AT5G65110	acyl-CoA oxidase 2	down	-2.87229	0	down	-1.50373	2.60354e-99	6.11217	5.4692	6.05184	16.5798	16.85	14.55	41.6048	42.768	39.467	ACOX2_CUCMA Acyl-coenzyme A oxidase, peroxisomal OS=Cucurbita maxima GN=Acx PE=1 SV=1
GH_A01G0206	AT1G06290	acyl-CoA oxidase 3	down	-2.06642	6.11779e-233	down	-1.00187	6.62139e-65	14.6295	12.5678	12.1629	28.8692	30.6076	27.5833	52.279	51.5164	54.7661	ACOX3_ARATH Acyl-coenzyme A oxidase 3, peroxisomal OS=Arabidopsis thaliana GN=ACX3 PE=1 SV=1
GH_A06G0229	AT4G24230	acyl-CoA-binding domain 3	down	-2.17646	9.86536e-222	down	-1.43505	5.68472e-70	10.9975	11.0112	10.2664	17.4218	19.2439	20.3595	46.3685	43.4018	50.3455	ACBP3_ARATH Acyl-CoA-binding domain-containing protein 3 OS=Arabidopsis thaliana GN=ACBP3 PE=1 SV=1
GH_D08G1450	AT3G62550	Adenine nucleotide alpha hydrolases-like superfamily protein	down	-5.34671	1.26988e-37	down	-1.67731	1.78823e-11	0.10616	0.26775	0.173558	2.72868	1.92571	2.25089	7.72011	6.34815	6.07222	-
GH_A07G1785	AT5G48300	ADP glucose pyrophosphorylase 1	up	1.68035	1.54071e-08	up	1.07692	0.00572454	1.33246	1.34572	1.29667	0.86487	0.935027	0.969473	0.588988	0.377779	0.237364	GLGS_BRANA Glucose-1-phosphate adenylyltransferase small subunit, chloroplastic OS=Brassica napus GN=AGPS1 PE=2 SV=1
GH_D13G2046	AT5G48670	AGAMOUS-like 80	up	1.21466	2.56504e-10	up	1.10409	6.37431e-07	7.19222	6.81967	6.93862	6.50481	6.58734	7.41047	2.7277	3.01482	2.92956	AGL80_ARATH Agamous-like MADS-box protein AGL80 OS=Arabidopsis thaliana GN=AGL80 PE=1 SV=1
GH_A07G2243	AT4G13000	AGC (cAMP-dependent%2C cGMP-dependent and protein kinase C) kinase family protein	down	-1.41151	3.78198e-19	down	-1.05044	1.56425e-09	1.88137	1.76425	1.319	2.37991	2.68981	1.70441	4.32637	4.24278	4.25237	OXI1_ARATH Serine
GH_D07G1755	AT4G13000	AGC (cAMP-dependent%2C cGMP-dependent and protein kinase C) kinase family protein	down	-1.01573	0.000629088	down	-1.10316	0.00122006	0.629884	0.468563	0.578527	0.620154	0.532643	0.512398	1.32194	0.967337	0.975632	OXI1_ARATH Serine
GH_D05G2324	AT2G13810	AGD2-like defense response protein 1	down	-2.10509	3.48104e-05	down	-3.13844	3.9276e-06	0.121641	0.106526	0.0966715	0.0789542	0.0521637	0.0349475	0.387092	0.615777	0.361511	ALD1_ARATH Aminotransferase ALD1 OS=Arabidopsis thaliana GN=ALD1 PE=1 SV=2
GH_D13G0636	AT1G72330	alanine aminotransferase 2	up	1.65091	8.82118e-05	up	1.73105	0.0002041	0.859144	0.977328	0.886918	1.01757	1.21354	0.801569	0.154409	0.327871	0.346249	ALAT2_ARATH Alanine aminotransferase 2, mitochondrial OS=Arabidopsis thaliana GN=ALAAT2 PE=2 SV=1
GH_A05G0726	AT2G13360	alanine:glyoxylate aminotransferase	down	-2.45835	0	down	-1.41782	4.27852e-119	14.9611	14.8499	15.4927	32.9175	32.7802	32.3884	79.9358	76.9128	81.5609	SGAT_ARATH Serine--glyoxylate aminotransferase OS=Arabidopsis thaliana GN=AGT1 PE=1 SV=2
GH_D02G0728	AT1G77120	alcohol dehydrogenase 1	up	1.02146	1.83724e-52	up	1.25097	9.81079e-68	92.1829	89.5759	100.753	117.111	114.083	117.682	44.4401	47.6708	41.3989	ADH1_ARATH Alcohol dehydrogenase class-P OS=Arabidopsis thaliana GN=ADH1 PE=1 SV=2
GH_A11G0436	AT1G74920	aldehyde dehydrogenase 10A8	up	1.17895	1.78557e-114	up	1.07619	6.60664e-68	85.2942	81.9415	82.1967	83.3739	83.062	78.5321	33.8102	36.1323	35.7697	BADH1_ARATH Betaine aldehyde dehydrogenase 1, chloroplastic OS=Arabidopsis thaliana GN=ALDH10A8 PE=2 SV=1
GH_A07G0314	AT2G24270	aldehyde dehydrogenase 11A3	down	-1.62972	2.33442e-118	down	-1.13884	9.81067e-50	7.72222	7.4632	7.3489	10.8613	11.7054	10.8715	22.0371	21.7662	23.1387	GAPN_NICPL NADP-dependent glyceraldehyde-3-phosphate dehydrogenase OS=Nicotiana plumbaginifolia GN=GAPN PE=2 SV=1
GH_D12G1627	AT3G48000	aldehyde dehydrogenase 2B4	up	1.61469	6.15025e-16	up	1.12068	1.68739e-06	2.48726	3.04258	2.69097	1.99429	2.03068	2.13892	0.995031	0.92938	0.671534	AL2B4_ARATH Aldehyde dehydrogenase family 2 member B4, mitochondrial OS=Arabidopsis thaliana GN=ALDH2B4 PE=2 SV=1
GH_A07G2483	AT1G23800	aldehyde dehydrogenase 2B7	down	-1.53299	1.53359e-147	down	-1.15338	1.72971e-70	17.7427	17.3914	18.5309	24.2406	25.0491	24.2537	51.0098	50.2922	47.5287	AL2B7_ARATH Aldehyde dehydrogenase family 2 member B7, mitochondrial OS=Arabidopsis thaliana GN=ALDH2B7 PE=2 SV=2
GH_D10G0176	AT4G21320	Aldolase-type TIM barrel family protein	up	1.12239	5.43289e-08	up	1.04672	7.43585e-06	4.29307	4.22752	3.88743	4.43281	4.15231	3.84356	2.38169	1.68717	1.43296	-
GH_A09G1804	AT5G01250	alpha 1%2C4-glycosyltransferase family protein	down	-2.17721	5.89738e-52	down	-1.58031	1.33022e-24	1.56936	1.61337	1.70814	2.90642	2.63345	2.18332	7.6469	6.48457	6.96682	Y4990_ARATH Uncharacterized protein At4g19900 OS=Arabidopsis thaliana GN=At4g19900 PE=2 SV=1
GH_D09G1755	AT5G01250	alpha 1%2C4-glycosyltransferase family protein	down	-1.60264	1.93958e-42	down	-1.11641	1.43984e-18	2.97864	2.86474	2.77387	4.55196	4.26372	3.91918	9.10838	8.07373	7.99039	Y4990_ARATH Uncharacterized protein At4g19900 OS=Arabidopsis thaliana GN=At4g19900 PE=2 SV=1
GH_A04G0892	AT2G28210	alpha carbonic anhydrase 2	down	-2.32608	3.67329e-06	down	-2.61916	1.28739e-06	0.160953	0.338287	0.0657842	0.188047	0.165652	0.138725	0.855137	0.733304	1.1701	ATCA7_ARATH Alpha carbonic anhydrase 7 OS=Arabidopsis thaliana GN=ACA7 PE=2 SV=1
GH_D04G1216	AT2G28210	alpha carbonic anhydrase 2	down	-2.04361	4.03238e-05	down	-1.2469	0.017094	0.14033	0.313378	0.215083	0.455426	0.406204	0.332615	0.611603	0.965684	1.01056	ATCA7_ARATH Alpha carbonic anhydrase 7 OS=Arabidopsis thaliana GN=ACA7 PE=2 SV=1
GH_A09G1908	AT1G73680	alpha dioxygenase	down	-2.22554	3.68704e-64	down	-1.02231	3.99898e-12	1.07153	1.19274	1.41183	2.70882	3.74561	2.34535	5.8054	5.04521	5.41502	DOX2_ARATH Alpha-dioxygenase 2 OS=Arabidopsis thaliana GN=DOX2 PE=2 SV=1
GH_A10G2605	AT2G40095	Alpha/beta hydrolase related protein	down	-1.08161	2.22009e-25	down	-1.22579	3.84436e-28	16.3913	16.7738	13.0233	15.2085	16.7308	12.2628	32.7019	28.106	33.3288	-
GH_A13G0161	AT2G40095	Alpha/beta hydrolase related protein	down	-2.01235	2.29261e-15	down	-1.04263	0.000191983	0.952546	0.81035	1.05055	1.44264	2.50926	1.83748	3.91614	3.53041	3.39088	-
GH_D10G2715	AT2G40095	Alpha/beta hydrolase related protein	down	-1.14642	4.54363e-19	down	-1.09356	8.12336e-21	10.0334	11.0502	7.51112	9.81195	11.6973	9.96349	22.1457	19.4126	19.546	-
GH_A11G1156	AT1G02660	alpha/beta-Hydrolases superfamily protein	down	-1.22993	5.76961e-110	down	-1.67354	3.28695e-147	13.9973	14.1636	14.5393	11.262	11.2689	10.5313	32.3015	31.4354	32.2453	LIP_RHIMI Lipase OS=Rhizomucor miehei PE=1 SV=2
GH_D11G1183	AT1G02660	alpha/beta-Hydrolases superfamily protein	down	-1.32967	1.75805e-131	down	-1.58703	7.28461e-139	15.681	14.7188	15.9737	13.654	13.8327	13.3913	36.232	37.2669	38.2092	LIP_RHIMI Lipase OS=Rhizomucor miehei PE=1 SV=2
GH_D09G2201	AT1G05800	alpha/beta-Hydrolases superfamily protein	down	-2.98213	0.0212735	down	-3.55006	0.0443541	0.0138278	0	0.0282583	0	0.0266842	0	0.0688751	0.118125	0.113803	PLA12_ARATH Galactolipase DONGLE, chloroplastic OS=Arabidopsis thaliana GN=DGL PE=1 SV=1
GH_A05G3235	AT1G10740	alpha/beta-Hydrolases superfamily protein	down	-1.47885	4.33124e-146	down	-1.06608	7.74059e-62	17.5449	16.45	16.3944	23.0003	24.3923	23.4587	44.5557	44.8891	45.4521	-
GH_D05G3260	AT1G10740	alpha/beta-Hydrolases superfamily protein	down	-1.3976	3.19474e-152	down	-1.00238	4.97959e-39	25.1955	24.4488	26.2978	33.7067	33.165	38.249	64.2265	62.3841	65.0715	-
GH_A05G1470	AT1G30370	alpha/beta-Hydrolases superfamily protein	down	-2.62269	1.33947e-98	down	-2.30251	1.2951e-60	1.19294	1.1641	1.14929	1.49331	1.39221	1.76263	6.7625	6.71297	7.24657	PLA15_ARATH Phospholipase A1-Igamma1, chloroplastic OS=Arabidopsis thaliana GN=At1g06800 PE=1 SV=2
GH_A10G0455	AT1G30370	alpha/beta-Hydrolases superfamily protein	down	-2.2425	6.08596e-132	down	-2.55278	7.97223e-142	3.36938	3.23413	4.05106	3.00476	2.86626	3.13819	15.6167	16.1442	16.2076	PLA15_ARATH Phospholipase A1-Igamma1, chloroplastic OS=Arabidopsis thaliana GN=At1g06800 PE=1 SV=2
GH_A10G0456	AT1G30370	alpha/beta-Hydrolases superfamily protein	down	-2.2881	1.70341e-211	down	-3.20247	5.91777e-208	4.91909	4.99669	5.08628	2.94902	2.39015	3.06599	23.0543	23.0333	24.0224	PLA15_ARATH Phospholipase A1-Igamma1, chloroplastic OS=Arabidopsis thaliana GN=At1g06800 PE=1 SV=2
GH_D05G1492	AT1G30370	alpha/beta-Hydrolases superfamily protein	down	-3.2098	4.37711e-140	down	-2.67648	7.71269e-84	1.01116	0.832782	0.917109	1.21677	1.40317	1.65981	7.99333	8.50848	8.18161	PLA15_ARATH Phospholipase A1-Igamma1, chloroplastic OS=Arabidopsis thaliana GN=At1g06800 PE=1 SV=2
GH_D10G0480	AT1G30370	alpha/beta-Hydrolases superfamily protein	down	-2.60743	0	down	-2.47336	0	11.6561	12.0041	12.0614	13.2548	14.5636	13.4803	70.2057	70.9038	67.4393	PLA15_ARATH Phospholipase A1-Igamma1, chloroplastic OS=Arabidopsis thaliana GN=At1g06800 PE=1 SV=2
GH_D10G0481	AT1G30370	alpha/beta-Hydrolases superfamily protein	down	-2.68113	9.8631e-184	down	-3.22841	3.49953e-184	2.62821	2.75281	2.57285	1.97704	1.92571	1.83021	15.1715	16.4711	17.2612	PLA15_ARATH Phospholipase A1-Igamma1, chloroplastic OS=Arabidopsis thaliana GN=At1g06800 PE=1 SV=2
GH_A05G1259	AT1G52700	alpha/beta-Hydrolases superfamily protein	up	2.5991	5.31675e-16	up	2.04961	5.11347e-07	2.48117	2.7727	2.64237	2.359	1.37123	1.95781	0.377138	0.530718	0.359509	LYPA2_HUMAN Acyl-protein thioesterase 2 OS=Homo sapiens GN=LYPLA2 PE=1 SV=1
GH_D05G1256	AT1G52700	alpha/beta-Hydrolases superfamily protein	up	2.44056	4.73346e-20	up	1.97026	4.12708e-10	3.99551	3.78262	3.28511	2.97143	2.45022	3.04213	0.754276	0.729737	0.503312	LYPA2_HUMAN Acyl-protein thioesterase 2 OS=Homo sapiens GN=LYPLA2 PE=1 SV=1
GH_D12G0275	AT2G18360	alpha/beta-Hydrolases superfamily protein	up	3.16941	4.6896e-15	up	2.89226	1.00589e-10	3.05101	2.28052	2.83942	2.1198	2.59833	2.40745	0.499427	0.203939	0.17683	EPHX4_HUMAN Epoxide hydrolase 4 OS=Homo sapiens GN=EPHX4 PE=2 SV=2
GH_D12G1128	AT2G44810	alpha/beta-Hydrolases superfamily protein	down	-2.2908	0.00424444	down	-2.09064	0.0153693	0.0696213	0.0877972	0	0.0813412	0.0806111	0.036004	0.277422	0.396496	0.114597	PLA11_ARATH Phospholipase A(1) DAD1, chloroplastic OS=Arabidopsis thaliana GN=DAD1 PE=1 SV=1
GH_A07G0078	AT2G44970	alpha/beta-Hydrolases superfamily protein	down	-1.38887	2.44528e-06	down	-1.00638	0.0012161	0.568699	0.879545	0.877122	0.91934	1.20098	1.02657	2.11112	2.01659	1.63373	-
GH_D06G2179	AT3G15650	alpha/beta-Hydrolases superfamily protein	up	1.59837	2.0003e-09	up	1.08383	0.00234686	2.63261	2.71761	2.7852	1.97339	2.51766	1.50601	1.04438	0.796077	0.742985	LYPA2_MOUSE Acyl-protein thioesterase 2 OS=Mus musculus GN=Lypla2 PE=1 SV=1
GH_A05G0217	AT3G24420	alpha/beta-Hydrolases superfamily protein	down	-1.85942	1.81594e-196	down	-1.51468	2.71924e-102	20.1665	21.089	21.1998	27.6952	30.3246	25.4343	71.5804	71.5072	73.8925	D14_ARATH Probable strigolactone esterase D14 homolog OS=Arabidopsis thaliana GN=D14 PE=1 SV=1
GH_D06G0627	AT3G24420	alpha/beta-Hydrolases superfamily protein	down	-1.45117	5.36953e-79	down	-1.18459	2.03209e-43	12.0514	11.5738	11.8339	15.2757	15.5814	14.0974	32.0814	30.9874	29.9886	DAD2_PETHY Probable strigolactone esterase DAD2 OS=Petunia hybrida GN=DAD2 PE=1 SV=1
GH_A13G0386	AT3G48690	alpha/beta-Hydrolases superfamily protein	down	-1.87496	8.76823e-150	down	-1.05248	5.94039e-26	11.4107	11.4894	11.2875	21.2802	18.6659	23.7638	38.2531	41.8201	40.2152	CXE12_ARATH Probable carboxylesterase 12 OS=Arabidopsis thaliana GN=CXE12 PE=1 SV=1
GH_D12G0066	AT3G63010	alpha/beta-Hydrolases superfamily protein	down	-2.02791	0	down	-1.05913	1.26145e-69	42.3806	39.8046	42.4531	84.5693	86.9751	85.5534	161.8	168.838	156.703	GID1B_ARATH Gibberellin receptor GID1B OS=Arabidopsis thaliana GN=GID1B PE=1 SV=1
GH_A13G0578	AT4G02340	alpha/beta-Hydrolases superfamily protein	up	3.17402	2.2319e-06	up	3.53151	1.82187e-07	1.06507	0.884831	0.970633	1.28921	1.47206	1.1909	0.143379	0.0409839	0.118454	HYES_HUMAN Bifunctional epoxide hydrolase 2 OS=Homo sapiens GN=EPHX2 PE=1 SV=2
GH_D13G0683	AT4G02340	alpha/beta-Hydrolases superfamily protein	down	-2.09395	1.96695e-29	down	-1.03783	1.80461e-09	1.06106	1.34405	1.58756	2.67491	3.12623	2.79259	5.35585	5.90791	4.81461	HYES_HUMAN Bifunctional epoxide hydrolase 2 OS=Homo sapiens GN=EPHX2 PE=1 SV=2
GH_D09G1192	AT4G15960	alpha/beta-Hydrolases superfamily protein	down	-1.48734	5.22194e-55	down	-1.03131	1.05682e-22	9.81378	8.6271	9.27248	14.2457	13.0708	12.7724	21.808	27.4654	25.3313	HYES_HUMAN Bifunctional epoxide hydrolase 2 OS=Homo sapiens GN=EPHX2 PE=1 SV=2
GH_A12G2345	AT4G16820	alpha/beta-Hydrolases superfamily protein	down	-1.73614	5.76797e-145	down	-1.8286	9.2338e-143	11.325	10.9616	12.6558	11.8536	11.6507	10.9291	38.6481	36.8664	35.8376	PLA14_ARATH Phospholipase A1-Ibeta2, chloroplastic OS=Arabidopsis thaliana GN=At4g16820 PE=1 SV=2
GH_D11G0273	AT4G16820	alpha/beta-Hydrolases superfamily protein	down	-1.58999	4.20181e-117	down	-2.27627	1.18745e-168	10.7304	10.6781	11.5401	7.34968	6.96654	7.23999	31.5918	33.1124	30.2786	PLA14_ARATH Phospholipase A1-Ibeta2, chloroplastic OS=Arabidopsis thaliana GN=At4g16820 PE=1 SV=2
GH_D12G2360	AT4G16820	alpha/beta-Hydrolases superfamily protein	down	-1.40668	1.46025e-136	down	-2.02535	2.00003e-168	16.8424	16.211	16.8923	11.9288	12.0785	10.2351	44.0026	41.1709	41.8053	PLA14_ARATH Phospholipase A1-Ibeta2, chloroplastic OS=Arabidopsis thaliana GN=At4g16820 PE=1 SV=2
GH_A11G0499	AT5G42930	alpha/beta-Hydrolases superfamily protein	down	-1.03663	1.42017e-32	down	-1.20225	7.25381e-36	7.48742	7.95055	8.57021	7.71581	7.14	7.64391	16.5925	15.7501	14.7753	LIP_RHIMI Lipase OS=Rhizomucor miehei PE=1 SV=2
GH_D11G0517	AT5G42930	alpha/beta-Hydrolases superfamily protein	down	-1.25888	7.94497e-79	down	-1.45548	4.15582e-80	11.8145	11.5262	11.6653	10.5832	11.2792	10.3519	27.2785	27.5191	25.6038	LIP_RHIMI Lipase OS=Rhizomucor miehei PE=1 SV=2
GH_A05G2029	AT4G25000	alpha-amylase-like protein	down	-2.16739	1.26072e-12	down	-1.11388	0.000264971	0.342139	0.539325	0.320463	1.02709	0.839059	0.755656	2.41424	1.38018	1.39324	AMYA_VIGMU Alpha-amylase OS=Vigna mungo GN=AMY1.1 PE=2 SV=1
GH_A09G0042	AT1G06460	alpha-crystallin domain 32.1	down	-5.70481	4.48959e-15	down	-3.34109	4.62583e-34	0.0233884	0.202774	0.0955926	0.409883	0.65444	0.634993	5.44618	6.0272	4.09035	Y0215_DICDI Heat shock protein DDB_G0280215 OS=Dictyostelium discoideum GN=DDB_G0280215 PE=3 SV=1
GH_D09G0045	AT1G06460	alpha-crystallin domain 32.1	down	-2.03893	9.95488e-64	down	-1.67211	2.9271e-34	4.45549	4.51632	4.30167	6.30765	5.30322	6.47088	19.4257	18.015	14.9899	Y0215_DICDI Heat shock protein DDB_G0280215 OS=Dictyostelium discoideum GN=DDB_G0280215 PE=3 SV=1
GH_A09G0904	AT4G27450	aluminum induced protein with YGL and LRDR motifs	down	-1.18143	8.74217e-100	down	-1.3746	6.76716e-100	74.1538	79.4411	73.4613	69.4695	67.4289	72.5597	162.732	164.606	166.913	TSJT1_TOBAC Stem-specific protein TSJT1 OS=Nicotiana tabacum GN=TSJT1 PE=2 SV=1
GH_A10G0258	AT4G27450	aluminum induced protein with YGL and LRDR motifs	down	-1.65	3.82966e-265	down	-1.32695	1.03614e-126	602.415	614.976	611.697	806.354	853.007	755.974	1785.56	1773.96	1950.25	TSJT1_TOBAC Stem-specific protein TSJT1 OS=Nicotiana tabacum GN=TSJT1 PE=2 SV=1
GH_D09G0863	AT4G27450	aluminum induced protein with YGL and LRDR motifs	down	-1.19846	5.61194e-19	down	-1.64128	5.89861e-119	63.817	81.9698	67.7127	52.2891	53.978	59.7069	154.291	156.082	160.568	TSJT1_TOBAC Stem-specific protein TSJT1 OS=Nicotiana tabacum GN=TSJT1 PE=2 SV=1
GH_D10G0271	AT4G27450	aluminum induced protein with YGL and LRDR motifs	down	-1.43316	1.52055e-148	down	-1.32154	1.75705e-122	500.383	539.82	516.248	580.03	616.257	578.811	1294.97	1296.81	1444.13	TSJT1_TOBAC Stem-specific protein TSJT1 OS=Nicotiana tabacum GN=TSJT1 PE=2 SV=1
GH_D12G1874	AT3G18440	aluminum-activated malate transporter 9	down	-1.1857	7.69282e-98	down	-1.00304	3.64952e-53	18.1804	18.6357	18.3315	22.2135	21.7616	21.9959	40.3207	39.1296	40.8395	ALMT9_ARATH Aluminum-activated malate transporter 9 OS=Arabidopsis thaliana GN=ALMT9 PE=2 SV=1
GH_A11G2963	AT1G08980	amidase 1	down	-1.59174	1.71138e-107	down	-1.03056	2.69225e-29	8.22754	7.97778	8.37859	13.1802	11.5809	13.4258	23.3142	23.054	24.5957	AMI1_ARATH Amidase 1 OS=Arabidopsis thaliana GN=AMI1 PE=1 SV=1
GH_D05G1397	AT4G33090	aminopeptidase M1	down	-1.02047	4.77583e-06	down	-1.41392	3.64502e-07	0.498953	0.422686	0.416185	0.350296	0.478152	0.245742	0.811508	0.97618	0.838039	APM1_ARATH Aminopeptidase M1 OS=Arabidopsis thaliana GN=APM1 PE=1 SV=1
GH_D10G1784	AT4G13510	ammonium transporter 1%3B1	up	3.79682	1.65812e-20	up	2.84124	2.83839e-08	1.46862	1.46421	1.46215	0.904359	0.799351	0.681586	0.0312609	0.142971	0.129132	AMT11_ARATH Ammonium transporter 1 member 1 OS=Arabidopsis thaliana GN=AMT1-1 PE=1 SV=1
GH_A11G2750	AT1G64780	ammonium transporter 1%3B2	down	-1.20832	7.01466e-09	down	-1.01608	5.74528e-06	0.933335	1.13814	0.899695	1.25733	1.21206	1.10801	1.81276	2.69112	2.10151	AMT12_SOLLC Ammonium transporter 1 member 2 OS=Solanum lycopersicum GN=AMT1-2 PE=2 SV=1
GH_A10G1688	AT2G38290	ammonium transporter 2	down	-2.29425	0.00503746	down	-2.02012	0.0102505	0.0244885	0	0.150133	0.119212	0.0472567	0.03166	0.24395	0.226627	0.277118	AMT31_ORYSJ Ammonium transporter 3 member 1 OS=Oryza sativa subsp. japonica GN=AMT3-1 PE=2 SV=1
GH_D11G1814	AT1G66120	AMP-dependent synthetase and ligase family protein	up	2.54528	2.08475e-12	up	2.02579	3.76272e-06	1.02362	0.875709	1.08273	0.741202	0.734549	0.704924	0.0768632	0.146472	0.254004	AAE11_ARATH Butyrate--CoA ligase AAE11, peroxisomal OS=Arabidopsis thaliana GN=AAE11 PE=1 SV=1
GH_A08G2077	AT3G48990	AMP-dependent synthetase and ligase family protein	down	-1.20735	3.56284e-116	down	-1.69857	2.36688e-95	43.599	41.9288	46.2001	34.0514	29.2295	35.2793	95.3268	94.1264	102.061	4CLLA_ARATH Oxalate--CoA ligase OS=Arabidopsis thaliana GN=AAE3 PE=1 SV=1
GH_D08G2087	AT3G48990	AMP-dependent synthetase and ligase family protein	down	-1.36455	7.40979e-138	down	-1.17483	6.7575e-66	46.8577	42.9501	50.1834	58.6512	52.2924	57.013	114.031	114.455	116.891	4CLLA_ARATH Oxalate--CoA ligase OS=Arabidopsis thaliana GN=AAE3 PE=1 SV=1
GH_D02G1378	AT3G18670	Ankyrin repeat family protein	up	1.0338	0.00612178	up	1.14058	0.00609632	0.476589	0.605387	0.434969	0.585648	0.69647	0.442677	0.218947	0.289865	0.209445	Y3236_ARATH Ankyrin repeat-containing protein At3g12360 OS=Arabidopsis thaliana GN=At3g12360 PE=2 SV=1
GH_D08G0702	AT3G18670	Ankyrin repeat family protein	down	-2.45797	5.24051e-137	down	-2.3753	6.0364e-98	1.72428	1.66211	1.63933	1.89216	1.75548	1.98868	8.33105	9.32532	8.88205	Y3236_ARATH Ankyrin repeat-containing protein At3g12360 OS=Arabidopsis thaliana GN=At3g12360 PE=2 SV=1
GH_A12G1141	AT5G51160	Ankyrin repeat family protein	down	-1.18063	1.50873e-21	down	-1.46246	2.04464e-22	7.82829	6.88812	7.02992	6.44498	5.52595	7.01967	16.1155	15.8315	15.5329	-
GH_D12G1141	AT5G51160	Ankyrin repeat family protein	down	-1.4981	2.52388e-41	down	-1.70859	1.82139e-37	8.53764	8.85559	7.70406	8.49229	6.70432	7.74087	21.9069	22.4693	23.8019	-
GH_A03G0186	AT2G45360	ankyrin repeat/KH domain protein (DUF1442)	down	-1.71241	1.0952e-06	down	-1.86139	6.42474e-06	0.607021	0.391446	0.620251	0.56414	0.346095	0.6421	1.4774	1.7285	1.87342	-
GH_A08G2624	AT2G45360	ankyrin repeat/KH domain protein (DUF1442)	down	-3.30729	2.73203e-33	down	-1.30121	7.8676e-06	0.374215	0.366137	0.474667	1.60812	1.04586	2.4357	3.76	3.8214	3.74354	-
GH_D03G1783	AT2G45360	ankyrin repeat/KH domain protein (DUF1442)	down	-1.23562	3.23667e-05	down	-1.30262	0.000895974	1.15886	0.826386	0.902183	0.591004	0.825304	1.56958	2.06149	2.59275	1.95858	-
GH_D08G1624	AT2G45360	ankyrin repeat/KH domain protein (DUF1442)	down	-1.17814	0.018062	down	-1.25639	0.0256928	0.571528	0.257405	0.333705	0.42396	0.472674	0.281486	0.9828	0.697472	0.89594	-
GH_D08G2620	AT2G45360	ankyrin repeat/KH domain protein (DUF1442)	down	-3.40588	3.86289e-08	down	-1.09508	0.0438147	0.0777589	0.20429	0	0.580422	0.350129	0.603185	0.613242	1.1809	1.17325	-
GH_D05G2842	AT2G38750	annexin 4	down	-2.15587	0	down	-1.46109	5.75163e-171	99.3601	97.2042	96.6672	160.786	175.598	164.405	409.846	413.585	430.346	ANXD4_ARATH Annexin D4 OS=Arabidopsis thaliana GN=ANN4 PE=2 SV=1
GH_A12G0422	AT1G25560	AP2/B3 transcription factor family protein	down	-2.27816	2.55168e-05	down	-1.17402	0.0335516	0.548848	0.0786516	0.509827	0.922996	0.481427	1.22564	1.92606	1.56285	1.84788	RAVL1_ARATH AP2
GH_A09G0915	AT1G28300	AP2/B3-like transcriptional factor family protein	down	-1.30745	4.55469e-08	down	-1.1516	2.50119e-05	0.534398	0.575919	0.523757	0.530915	0.757656	0.634497	1.50744	1.14904	1.22294	LEC2_ARATH B3 domain-containing transcription factor LEC2 OS=Arabidopsis thaliana GN=LEC2 PE=2 SV=1
GH_A13G0159	AT4G01500	AP2/B3-like transcriptional factor family protein	down	-1.37219	0.00408252	down	-1.30734	0.0201536	0.735744	0.799847	0.674009	0.69163	1.02813	0.721606	2.71692	1.66159	1.1484	NGA4_ARATH B3 domain-containing transcription factor NGA4 OS=Arabidopsis thaliana GN=NGA4 PE=2 SV=2
GH_A05G2004	AT2G26530	AR781%2C pheromone receptor-like protein (DUF1645)	down	-1.45056	2.27081e-136	down	-1.79056	2.40354e-146	35.087	33.3343	30.5557	29.0181	29.0937	24.4448	86.2262	85.648	88.1281	-
GH_D05G2040	AT2G26530	AR781%2C pheromone receptor-like protein (DUF1645)	down	-1.57278	1.15538e-226	down	-2.03254	1.44012e-229	46.0765	45.4642	43.885	34.5696	37.8095	31.5257	129.476	127.679	129.558	-
GH_A12G2535	AT3G61640	arabinogalactan protein 20	up	2.2134	6.07966e-42	up	1.16706	4.05469e-07	32.6848	30.1246	34.8638	16.5301	14.245	19.1931	6.84293	7.59045	5.90645	AGP20_ARATH Arabinogalactan peptide 20 OS=Arabidopsis thaliana GN=AGP20 PE=3 SV=1
GH_D12G2555	AT3G61640	arabinogalactan protein 20	up	2.24792	2.63924e-63	up	1.1558	2.91255e-08	50.4011	47.9021	50.871	24.5955	19.7055	29.3729	8.47706	10.6266	10.9691	AGP20_ARATH Arabinogalactan peptide 20 OS=Arabidopsis thaliana GN=AGP20 PE=3 SV=1
GH_A05G0230	AT5G53250	arabinogalactan protein 22	down	-2.08204	5.15242e-55	down	-2.23999	2.31702e-47	11.4437	12.0261	12.1372	9.40234	12.2997	11.9859	48.4622	51.8354	44.0112	AGP22_ARATH Arabinogalactan peptide 22 OS=Arabidopsis thaliana GN=AGP22 PE=3 SV=1
GH_D05G0234	AT5G53250	arabinogalactan protein 22	down	-1.83355	2.88369e-39	down	-1.97332	3.53601e-35	15.4997	15.984	12.4332	15.5139	15.8405	10.7373	48.1015	57.6102	45.7001	AGP22_ARATH Arabinogalactan peptide 22 OS=Arabidopsis thaliana GN=AGP22 PE=3 SV=1
GH_D06G0634	AT5G53250	arabinogalactan protein 22	down	-1.0929	0.0129366	down	-1.60214	0.00196257	2.08259	1.36785	1.32998	1.26727	1.00472	1.34624	2.5933	3.21219	4.10639	AGP22_ARATH Arabinogalactan peptide 22 OS=Arabidopsis thaliana GN=AGP22 PE=3 SV=1
GH_A04G1483	AT4G34710	arginine decarboxylase 2	down	-2.33615	0	down	-1.5999	3.27614e-209	67.9231	59.6676	66.5282	116.182	117.423	107.226	311.756	315.555	312.324	SPE1_PEA Arginine decarboxylase OS=Pisum sativum PE=2 SV=1
GH_D11G1064	AT4G29510	arginine methyltransferase 11	down	-6.14835	0.000271501	down	-4.7308	0.0114192	0	0	0	0	0	0.0552919	0.905338	0.243562	0.043997	ANM1_ORYSJ Probable protein arginine N-methyltransferase 1 OS=Oryza sativa subsp. japonica GN=PRMT1 PE=2 SV=1
GH_D05G0085	AT1G16060	ARIA-interacting double AP2 domain protein	down	-1.36775	1.86035e-08	down	-1.28812	4.66446e-06	0.885576	0.728866	0.624605	0.701976	0.756169	1.09426	2.02983	1.62906	1.95107	AP2L1_ARATH AP2-like ethylene-responsive transcription factor At1g16060 OS=Arabidopsis thaliana GN=At1g16060 PE=2 SV=1
GH_A12G2940	AT1G60190	ARM repeat superfamily protein	down	-3.98404	0	down	-3.14429	6.9431e-220	0.984718	0.942434	1.02415	1.72915	1.99358	1.83007	14.999	14.3079	15.2949	PUB19_ARATH U-box domain-containing protein 19 OS=Arabidopsis thaliana GN=PUB19 PE=2 SV=1
GH_D12G2963	AT1G60190	ARM repeat superfamily protein	down	-3.34777	3.58083e-124	down	-2.59762	1.17149e-68	0.659409	0.526654	0.485122	1.2241	0.890747	0.897986	5.38652	5.74569	5.53549	PUB19_ARATH U-box domain-containing protein 19 OS=Arabidopsis thaliana GN=PUB19 PE=2 SV=1
GH_D06G0224	AT3G01400	ARM repeat superfamily protein	down	-1.68308	3.93762e-48	down	-1.07546	1.51605e-18	3.26587	3.76723	3.38919	5.8957	5.12064	5.6957	10.4423	11.1644	10.4468	PUB4_ARATH U-box domain-containing protein 4 OS=Arabidopsis thaliana GN=PUB4 PE=1 SV=3
GH_A03G1308	AT5G37490	ARM repeat superfamily protein	down	-1.26458	8.38421e-16	down	-1.90534	1.97374e-17	1.5204	1.65434	1.5123	1.48029	0.778939	0.887156	3.36764	3.6589	3.76496	PUB21_ARATH U-box domain-containing protein 21 OS=Arabidopsis thaliana GN=PUB21 PE=2 SV=1
GH_A11G1767	AT5G37490	ARM repeat superfamily protein	down	-1.78211	4.56586e-95	down	-1.9396	1.65384e-84	5.63443	4.82611	5.45203	4.57367	5.59373	4.89728	17.346	16.5274	18.6184	PUB21_ARATH U-box domain-containing protein 21 OS=Arabidopsis thaliana GN=PUB21 PE=2 SV=1
GH_A12G2915	AT5G37490	ARM repeat superfamily protein	down	-1.77	6.53027e-08	down	-2.88316	1.87503e-11	0.251221	0.308006	0.328001	0.163062	0.134665	0.126308	0.938483	0.914066	1.00506	PUB21_ARATH U-box domain-containing protein 21 OS=Arabidopsis thaliana GN=PUB21 PE=2 SV=1
GH_D11G1799	AT5G37490	ARM repeat superfamily protein	down	-1.97673	8.4104e-38	down	-2.08532	4.16403e-33	1.15404	1.1771	1.37341	1.12359	1.40171	1.05318	4.32804	4.60061	4.91649	PUB21_ARATH U-box domain-containing protein 21 OS=Arabidopsis thaliana GN=PUB21 PE=2 SV=1
GH_D12G2938	AT5G37490	ARM repeat superfamily protein	down	-1.93316	6.21678e-20	down	-3.03757	7.06872e-08	0.614096	0.803017	0.727306	0.122296	0.403995	0.523275	2.46786	2.32491	2.97211	PUB21_ARATH U-box domain-containing protein 21 OS=Arabidopsis thaliana GN=PUB21 PE=2 SV=1
GH_D13G0273	AT5G37490	ARM repeat superfamily protein	down	-1.77882	5.4603e-234	down	-3.09244	0	19.5023	19.1386	18.6055	7.42475	8.63003	8.29834	63.8339	63.0228	61.7479	PUB21_ARATH U-box domain-containing protein 21 OS=Arabidopsis thaliana GN=PUB21 PE=2 SV=1
GH_A03G2410	AT4G34940	armadillo repeat only 1	down	-1.60278	2.09201e-05	down	-2.26391	1.60854e-06	0.669403	0.703468	0.607993	0.32587	0.610007	0.384639	2.22283	1.48255	2.06595	-
GH_D12G0614	AT5G66200	armadillo repeat only 2	up	2.59119	1.61268e-10	up	3.20571	5.34212e-17	0.786136	0.626811	1.0181	1.57529	1.32301	1.01636	0.113828	0.0390442	0.216291	-
GH_A03G2407	AT3G26600	armadillo repeat only 4	down	-1.24891	0.0485028	down	-1.71373	0.0269361	0.292719	0.272659	0.135954	0.181361	0.102705	0.275231	0.762141	0.530423	0.355887	-
GH_D02G2574	AT3G26600	armadillo repeat only 4	down	-2.27353	0.00185871	down	-2.27184	0.00612136	0.0241917	0.0858018	0.0494378	0.07066	0.0583548	0.0312762	0.120497	0.309988	0.286203	-
GH_D12G0713	AT5G66870	ASYMMETRIC LEAVES 2-like 1	down	-1.52349	0.00224353	down	-1.57771	0.00825453	0.269435	0.173034	0.203931	0.136021	0.231085	0.309635	0.72072	0.511479	0.574895	LBD36_ARATH LOB domain-containing protein 36 OS=Arabidopsis thaliana GN=LBD36 PE=2 SV=1
GH_A08G0833	AT3G62690	AtL5	down	-1.32304	2.07991e-08	down	-1.1455	3.75067e-06	1.72108	1.0126	1.48614	1.81728	1.87113	1.3476	3.13925	3.20969	3.81545	ATL5_ARATH RING-H2 finger protein ATL5 OS=Arabidopsis thaliana GN=ATL5 PE=2 SV=1
GH_D08G0835	AT3G62690	AtL5	down	-1.22669	2.25206e-05	down	-1.58913	2.10246e-06	1.07871	0.726015	0.916451	0.613626	0.771843	0.877507	2.20351	1.65661	2.26932	ATL5_ARATH RING-H2 finger protein ATL5 OS=Arabidopsis thaliana GN=ATL5 PE=2 SV=1
GH_A09G2418	AT3G22910	ATPase E1-E2 type family protein / haloacid dehalogenase-like hydrolase family protein	down	-1.02536	1.43853e-49	down	-2.05423	1.52395e-125	39.7412	38.8015	37.5304	19.4997	22.1288	18.3789	80.705	74.1296	72.114	ACA12_ARATH Calcium-transporting ATPase 12, plasma membrane-type OS=Arabidopsis thaliana GN=ACA12 PE=2 SV=1
GH_D07G2109	AT3G63380	ATPase E1-E2 type family protein / haloacid dehalogenase-like hydrolase family protein	down	-1.22355	3.67743e-42	down	-3.02626	5.67135e-110	2.52272	2.43583	2.53815	0.728681	0.933803	0.583902	5.65607	5.62186	5.50911	ACA12_ARATH Calcium-transporting ATPase 12, plasma membrane-type OS=Arabidopsis thaliana GN=ACA12 PE=2 SV=1
GH_D08G1926	AT4G16807	ATP-dependent caseinolytic protease/crotonase family protein	up	1.52959	3.69048e-12	up	1.13158	7.24743e-05	2.97098	2.97482	2.41619	1.74146	2.19385	2.78279	0.924888	0.712187	1.12276	-
GH_A10G0004	AT2G24100	ATP-dependent DNA helicase	down	-2.40379	0	down	-1.38348	2.95834e-129	31.1202	32.3296	32.8839	65.1582	75.0095	65.8754	162.884	162.209	163.49	-
GH_D10G0008	AT2G24100	ATP-dependent DNA helicase	down	-2.48977	0	down	-1.37626	1.2796e-115	14.0809	15.6821	15.7139	33.0216	35.7379	34.8102	80.656	82.8234	80.9941	-
GH_A11G3061	AT4G30780	ATP-dependent DNA helicase	down	-1.94912	1.98016e-46	down	-1.44938	1.23883e-21	1.4331	1.34011	1.61325	2.1284	2.58975	1.75857	5.06626	5.23929	5.82224	-
GH_D05G0300	AT4G26160	atypical CYS HIS rich thioredoxin 1	down	-1.2241	3.92993e-08	down	-1.22647	1.06401e-06	1.99581	1.80781	1.461	1.53712	1.98319	2.11815	4.04316	3.7746	4.10639	TRL21_ARATH Thioredoxin-like 2-1, chloroplastic OS=Arabidopsis thaliana GN=At4g26160 PE=2 SV=2
GH_D10G1659	AT1G04240	AUX/IAA transcriptional regulator family protein IAA4	up	1.20186	3.40738e-06	up	1.06603	0.000139171	4.08234	5.28217	3.68466	4.40521	3.97178	4.17831	1.65212	1.59837	2.16985	IAA4_ARATH Auxin-responsive protein IAA4 OS=Arabidopsis thaliana GN=IAA4 PE=1 SV=2
GH_A10G1189	AT5G43700	AUX/IAA transcriptional regulator family protein	up	1.76709	2.93261e-07	up	1.6744	2.10898e-05	2.60249	3.02987	2.8504	3.21282	2.3962	2.77088	1.10141	0.87184	0.454969	IAA4_ARATH Auxin-responsive protein IAA4 OS=Arabidopsis thaliana GN=IAA4 PE=1 SV=2
GH_A02G2059	AT2G17500	Auxin efflux carrier family protein	down	-1.78813	2.81884e-61	down	-1.48456	3.61597e-46	4.93817	5.12392	3.80871	6.48669	5.97536	5.69181	16.081	13.9779	16.184	YB8B_YEAST Uncharacterized transporter YBR287W OS=Saccharomyces cerevisiae (strain ATCC 204508
GH_D03G0006	AT2G17500	Auxin efflux carrier family protein	down	-2.41616	2.14231e-08	down	-2.12894	2.64543e-05	0.117401	0.138797	0.224924	0.228606	0.297352	0.0569181	0.529941	0.856644	0.981306	YB8B_YEAST Uncharacterized transporter YBR287W OS=Saccharomyces cerevisiae (strain ATCC 204508
GH_D12G2410	AT4G12550	Auxin-Induced in Root cultures 1	up	3.33839	1.12408e-14	up	2.56447	1.12939e-06	5.08108	3.76662	5.78116	2.35317	3.07407	3.55086	0.547209	0.234624	0.5651	AIR1_ARATH Putative lipid-binding protein AIR1 OS=Arabidopsis thaliana GN=AIR1 PE=2 SV=1
GH_A07G1611	AT3G07390	auxin-induced in root cultures-like protein	up	1.79004	4.16439e-16	up	1.46083	7.40797e-08	4.46027	4.77641	4.60702	3.54015	3.43821	4.66959	1.59981	1.24246	1.02244	AIR12_ARATH Auxin-induced in root cultures protein 12 OS=Arabidopsis thaliana GN=AIR12 PE=1 SV=3
GH_A09G2483	AT2G33310	auxin-induced protein 13	up	2.64585	2.87984e-26	up	1.63641	1.84917e-06	3.76832	4.35609	4.1927	2.34401	1.65638	2.463	0.521379	0.804775	0.581499	IAA13_ARATH Auxin-responsive protein IAA13 OS=Arabidopsis thaliana GN=IAA13 PE=1 SV=2
GH_A11G0991	AT2G46370	Auxin-responsive GH3 family protein	down	-2.31602	6.98908e-52	down	-1.3025	1.04895e-14	0.817397	0.700617	0.960494	2.02937	1.91256	1.25492	4.10956	3.75318	3.86814	GH35_ORYSJ Jasmonic acid-amido synthetase JAR1 OS=Oryza sativa subsp. japonica GN=GH3.5 PE=2 SV=1
GH_A01G0170	AT4G03400	Auxin-responsive GH3 family protein	up	1.67516	0.00125793	up	2.1688	2.40174e-05	0.481576	0.391302	0.344958	0.531708	0.776032	0.51349	0.0247288	0.155508	0.183868	GH35_ORYSJ Jasmonic acid-amido synthetase JAR1 OS=Oryza sativa subsp. japonica GN=GH3.5 PE=2 SV=1
GH_A02G1099	AT1G32928	Avr9/Cf-9 rapidly elicited protein	down	-2.04059	1.27109e-63	down	-2.07707	1.88086e-59	14.4751	18.0467	14.1855	13.8369	16.6965	17.6934	70.6246	55.2698	58.5499	-
GH_D03G0962	AT1G32928	Avr9/Cf-9 rapidly elicited protein	down	-1.98559	7.97056e-91	down	-1.85142	5.19277e-70	20.627	22.662	19.0933	23.4459	23.4259	25.6044	86.6831	76.3472	74.5242	-
GH_A02G1401	AT1G52140	Avr9/Cf-9 rapidly elicited protein	down	-2.19735	3.46387e-116	down	-1.10358	9.51745e-34	8.87991	9.48379	7.53658	20.5016	19.3408	18.6977	36.018	39.2464	39.2488	-
GH_A07G0087	AT1G52140	Avr9/Cf-9 rapidly elicited protein	down	-1.36943	9.70267e-16	down	-1.13279	2.74713e-12	4.00122	4.28803	2.67659	4.79248	4.33285	4.65196	10.0366	8.64761	8.79518	-
GH_A08G1145	AT5G41810	Avr9/Cf-9 rapidly elicited protein	down	-1.12906	3.23515e-29	down	-1.7315	7.70847e-53	12.8487	12.5502	10.9131	8.16123	8.74376	8.45219	24.1807	26.5877	25.7704	-
GH_A09G2018	AT5G54165	Avr9/Cf-9 rapidly elicited protein	down	-2.47182	7.43356e-144	down	-2.8125	9.49221e-135	15.5341	15.8352	14.5471	13.7316	12.3245	12.2134	76.6283	87.5198	80.759	-
GH_D09G1964	AT5G54165	Avr9/Cf-9 rapidly elicited protein	down	-2.44465	7.58521e-162	down	-2.8661	8.43755e-172	11.425	11.0032	9.76995	8.17908	9.3731	7.89885	51.3152	60.8904	56.7562	-
GH_A01G1732	AT1G05920	B3 domain protein (DUF313)	down	-1.88118	0.00318692	down	-2.7761	0.000146631	0.203828	0.0200813	0.442573	0.0496124	0.270419	0.0329399	0.920068	0.689228	0.655275	Y1592_ARATH B3 domain-containing protein At1g05920 OS=Arabidopsis thaliana GN=At1g05920 PE=2 SV=1
GH_A01G2437	AT5G48380	BAK1-interacting receptor-like kinase 1 BIR1	down	-1.2697	8.97802e-16	down	-1.15568	3.00896e-09	1.26378	1.32265	1.3125	1.83557	1.3993	1.17854	3.0958	2.522	3.35687	Y5838_ARATH Probably inactive leucine-rich repeat receptor-like protein kinase At5g48380 OS=Arabidopsis thaliana GN=At5g48380 PE=1 SV=1
GH_D01G2511	AT5G48380	BAK1-interacting receptor-like kinase 1	down	-1.47686	6.6175e-123	down	-1.03123	1.44338e-55	15.4346	14.8759	13.7783	20.842	22.1994	20.4066	40.7983	36.8104	40.3239	Y5838_ARATH Probably inactive leucine-rich repeat receptor-like protein kinase At5g48380 OS=Arabidopsis thaliana GN=At5g48380 PE=1 SV=1
GH_A01G1851	AT3G12500	basic chitinase	down	-2.976	4.35531e-28	down	-1.36455	3.05859e-08	0.546679	0.348803	0.531994	1.72349	1.38149	1.51452	3.72786	3.48399	3.61541	CHI1_GOSHI Endochitinase 1 OS=Gossypium hirsutum PE=3 SV=1
GH_A01G1852	AT3G12500	basic chitinase	down	-3.42772	0	down	-1.17301	9.51049e-36	5.34263	5.47415	5.76026	30.0262	24.4417	28.4149	61.4811	52.2758	56.5545	CHI1_GOSHI Endochitinase 1 OS=Gossypium hirsutum PE=3 SV=1
GH_A03G2333	AT3G12500	basic chitinase	down	-7.89989	2.53587e-09	down	-3.79035	1.49386e-06	0	0	0	0.228606	0.0566385	0.151782	1.97357	1.50435	1.99281	CHI9_ORYSJ Chitinase 9 OS=Oryza sativa subsp. japonica GN=Cht9 PE=2 SV=1
GH_A03G2334	AT3G12500	basic chitinase	down	-5.27763	5.46837e-11	down	-3.74987	2.68515e-08	0.0427674	0.0449438	0	0.166556	0.0550203	0.0737226	1.42014	0.771279	1.46657	CHI1_THECC Endochitinase 1 OS=Theobroma cacao GN=CHIA1 PE=2 SV=1
GH_A11G1782	AT3G12500	basic chitinase	down	-1.80772	2.41326e-68	down	-1.19639	1.71677e-21	4.31475	4.43445	4.5059	7.80961	6.05223	7.4214	15.7872	13.856	14.7439	CHIX_PEA Endochitinase OS=Pisum sativum PE=2 SV=1
GH_D01G1968	AT3G12500	basic chitinase	down	-3.26064	6.2264e-272	down	-1.16778	1.48721e-45	3.43587	3.87692	4.04724	17.1834	16.5315	16.8632	35.971	34.7806	32.6742	CHI1_GOSHI Endochitinase 1 OS=Gossypium hirsutum PE=3 SV=1
GH_D02G2503	AT3G12500	basic chitinase	down	-3.94342	4.14446e-98	down	-2.3831	3.55369e-49	0.682778	0.386359	0.447217	1.75565	1.40205	1.76546	7.60833	7.95136	7.7265	CHI1_THECC Endochitinase 1 OS=Theobroma cacao GN=CHIA1 PE=2 SV=1
GH_D11G1818	AT3G12500	basic chitinase	down	-1.02314	3.26593e-64	down	-1.06097	3.44327e-22	35.1738	34.3371	35.484	39.5292	29.014	38.9747	72.4981	66.9253	65.2525	CHIX_PEA Endochitinase OS=Pisum sativum PE=2 SV=1
GH_A12G1315	AT1G32640	Basic helix-loop-helix (bHLH) DNA-binding family protein	down	-3.26891	3.92656e-17	down	-1.3049	9.13292e-05	0.272156	0.686414	0.556175	1.74884	1.83818	2.39263	3.79564	4.9598	4.59169	MYC2_ARATH Transcription factor MYC2 OS=Arabidopsis thaliana GN=MYC2 PE=1 SV=2
GH_A02G0103	AT1G05710	basic helix-loop-helix (bHLH) DNA-binding superfamily protein	up	1.75662	1.56641e-24	up	1.14765	5.20238e-08	11.5472	12.2268	11.918	7.94925	8.74072	7.9922	4.01835	3.04452	3.07979	BH113_ARATH Transcription factor bHLH113 OS=Arabidopsis thaliana GN=BHLH113 PE=2 SV=1
GH_A08G2324	AT1G09250	basic helix-loop-helix (bHLH) DNA-binding superfamily protein	down	-1.10026	6.92064e-31	down	-1.08375	1.15505e-24	23.5824	25.0141	25.8229	28.1101	27.3262	23.745	49.0797	57.633	46.2158	BH149_ARATH Transcription factor bHLH149 OS=Arabidopsis thaliana GN=BHLH149 PE=1 SV=1
GH_A13G2019	AT1G22490	basic helix-loop-helix (bHLH) DNA-binding superfamily protein	up	2.37633	1.06717e-06	up	1.94356	0.00127584	1.02199	0.911274	1.05481	0.864367	0.87653	0.587238	0.308513	0.117581	0.12744	BH094_ARATH Transcription factor bHLH94 OS=Arabidopsis thaliana GN=BHLH94 PE=2 SV=2
GH_D13G1978	AT1G22490	basic helix-loop-helix (bHLH) DNA-binding superfamily protein	up	2.50868	7.43594e-20	up	2.03711	6.41685e-10	3.72136	3.76872	3.42009	2.42894	3.20952	2.71468	0.906078	0.651189	0.320812	BH094_ARATH Transcription factor bHLH94 OS=Arabidopsis thaliana GN=BHLH94 PE=2 SV=2
GH_A03G1147	AT1G26945	basic helix-loop-helix (bHLH) DNA-binding superfamily protein	up	1.19602	3.21936e-08	up	1.21686	2.51319e-07	10.0958	10.8941	10.6738	11.5969	11.1855	11.0349	5.23487	3.35545	4.58693	PRE6_ARATH Transcription factor PRE6 OS=Arabidopsis thaliana GN=PRE6 PE=1 SV=1
GH_A02G1940	AT1G27660	basic helix-loop-helix (bHLH) DNA-binding superfamily protein	down	-1.64736	2.49504e-07	down	-1.19599	0.00151461	0.373178	0.379096	0.389785	0.645923	0.656128	0.321643	1.0533	1.22793	1.14319	BH110_ARATH Transcription factor bHLH110 OS=Arabidopsis thaliana GN=BHLH110 PE=2 SV=2
GH_D11G1505	AT3G07340	basic helix-loop-helix (bHLH) DNA-binding superfamily protein	up	1.0135	0.00793151	up	1.3505	0.000512857	0.701824	0.466724	0.549045	0.608569	0.888789	0.808113	0.259448	0.26542	0.293314	BH062_ARATH Transcription factor bHLH62 OS=Arabidopsis thaliana GN=BHLH62 PE=2 SV=1
GH_A07G2358	AT4G02590	basic helix-loop-helix (bHLH) DNA-binding superfamily protein	up	1.29528	7.49739e-09	up	1.15614	4.59479e-05	3.40286	3.17753	3.14054	3.63369	3.42776	2.21905	1.54085	0.880881	1.35511	UNE12_ARATH Transcription factor UNE12 OS=Arabidopsis thaliana GN=UNE12 PE=2 SV=2
GH_A12G1576	AT4G20970	basic helix-loop-helix (bHLH) DNA-binding superfamily protein	up	2.5619	5.50559e-77	up	1.51804	6.35008e-18	20.8155	19.8069	17.8655	9.35996	11.4458	9.26724	3.0803	3.72203	2.80507	BH036_ARATH Transcription factor bHLH36 OS=Arabidopsis thaliana GN=BHLH36 PE=2 SV=1
GH_D12G1575	AT4G20970	basic helix-loop-helix (bHLH) DNA-binding superfamily protein	up	2.23989	2.52423e-119	up	1.64115	2.41106e-43	45.2993	44.3551	42.4521	27.8336	34.0932	30.2366	10.536	7.96435	8.35737	BH036_ARATH Transcription factor bHLH36 OS=Arabidopsis thaliana GN=BHLH36 PE=2 SV=1
GH_A11G2227	AT4G37850	basic helix-loop-helix (bHLH) DNA-binding superfamily protein	down	-1.15512	2.89595e-05	down	-1.60029	1.29855e-06	0.991839	0.688501	0.743821	0.832779	0.49167	0.564683	2.03956	1.78785	1.42288	BH025_ARATH Transcription factor bHLH25 OS=Arabidopsis thaliana GN=BHLH25 PE=2 SV=2
GH_A08G0580	AT3G30530	basic leucine-zipper 42	up	3.54612	1.84919e-40	up	2.25443	1.94441e-10	8.34344	8.46087	8.94159	4.31172	3.4526	3.34369	0.882335	0.756626	0.510262	BZP43_ARATH Basic leucine zipper 43 OS=Arabidopsis thaliana GN=BZIP43 PE=1 SV=1
GH_D08G0579	AT3G30530	basic leucine-zipper 42	up	3.11841	1.11018e-38	up	1.83627	1.38251e-08	8.64258	9.80336	9.03122	3.8516	3.64509	4.46943	1.287	1.01484	0.769948	BZP43_ARATH Basic leucine zipper 43 OS=Arabidopsis thaliana GN=BZIP43 PE=1 SV=1
GH_D06G0054	AT1G75390	basic leucine-zipper 44	up	1.71747	4.84685e-40	up	1.4214	5.50129e-21	18.683	19.0512	19.2979	14.8255	17.0818	17.1064	5.84492	5.26213	5.51321	BZP53_ARATH bZIP transcription factor 53 OS=Arabidopsis thaliana GN=BZIP53 PE=1 SV=1
GH_D13G0318	AT1G75390	basic leucine-zipper 44	up	1.03919	0.0178524	up	1.0889	0.0347655	1.94464	2.66205	2.03931	1.6442	2.61699	3.04342	1.08331	1.38435	0.684398	BZP53_ARATH bZIP transcription factor 53 OS=Arabidopsis thaliana GN=BZIP53 PE=1 SV=1
GH_A01G1212	AT3G49760	basic leucine-zipper 5	up	1.60792	0.0142052	up	1.56602	0.0242677	1.05875	1.29487	0.410349	0.85309	0.845433	1.18001	0.409156	0.207918	0.262909	BZP43_ARATH Basic leucine zipper 43 OS=Arabidopsis thaliana GN=BZIP43 PE=1 SV=1
GH_D12G0912	AT3G49760	basic leucine-zipper 5	down	-1.43377	0.0309555	down	-3.06254	0.000231573	0.367649	0.524344	0.0715547	0.0340904	0.135138	0.181073	0.828414	1.29615	0.468273	BZP43_ARATH Basic leucine zipper 43 OS=Arabidopsis thaliana GN=BZIP43 PE=1 SV=1
GH_A03G1261	AT1G13600	basic leucine-zipper 58	up	3.05451	1.47566e-08	up	2.38189	0.000209151	1.39707	2.20225	1.25496	0.837049	1.21468	1.1909	0.229407	0.218581	0.12635	BZP43_ARATH Basic leucine zipper 43 OS=Arabidopsis thaliana GN=BZIP43 PE=1 SV=1
GH_D02G1448	AT1G13600	basic leucine-zipper 58	up	2.51505	1.53275e-45	up	1.55299	1.04437e-12	12.4661	14.8107	12.4868	7.50355	7.02143	6.94693	2.25584	1.6175	2.71654	BZP43_ARATH Basic leucine zipper 43 OS=Arabidopsis thaliana GN=BZIP43 PE=1 SV=1
GH_A01G0551	AT3G58120	Basic-leucine zipper (bZIP) transcription factor family protein	up	2.21285	5.6113e-44	up	1.05156	1.35684e-06	7.77807	7.40942	8.23347	3.63206	3.70744	3.66546	1.44005	1.46061	1.89969	BZP61_ARATH Basic leucine zipper 61 OS=Arabidopsis thaliana GN=BZIP61 PE=1 SV=1
GH_A11G3270	AT3G58120	Basic-leucine zipper (bZIP) transcription factor family protein	up	1.70132	2.51613e-05	up	1.65475	0.000246783	1.51261	0.927261	1.22359	1.28862	0.97299	1.49385	0.340086	0.478577	0.280964	BZP61_ARATH Basic leucine zipper 61 OS=Arabidopsis thaliana GN=BZIP61 PE=1 SV=1
GH_D05G1878	AT4G35900	Basic-leucine zipper (bZIP) transcription factor family protein	down	-1.53988	1.25718e-32	down	-1.21018	8.5787e-16	4.69847	3.99812	4.75839	5.69451	5.26895	6.91661	13.2891	12.5502	11.6918	FD_ARATH Protein FD OS=Arabidopsis thaliana GN=FD PE=1 SV=1
GH_A06G1388	AT4G27310	B-box type zinc finger family protein BBX28	up	1.54537	6.69939e-26	up	1.26801	5.88167e-14	13.7053	15.1939	13.4029	13.4448	11.5543	11.7679	4.78373	4.08986	4.98464	BBX32_ARATH B-box zinc finger protein 32 OS=Arabidopsis thaliana GN=BBX32 PE=1 SV=1
GH_D06G1424	AT4G27310	B-box type zinc finger family protein BBX28 negatively regulates photomorphogenesis by repressing HY5 activity and itself undergoes COP1-mediated degradation in Arabidopsis	up	2.01704	3.06406e-22	up	2.01837	1.05901e-20	7.57447	8.8412	7.7764	8.21742	8.66569	8.6735	1.88639	2.05413	1.81819	BBX32_ARATH B-box zinc finger protein 32 OS=Arabidopsis thaliana GN=BBX32 PE=1 SV=1
GH_A05G3511	AT2G33500	B-box type zinc finger protein with CCT domain-containing protein	down	-2.287	4.14517e-143	down	-1.19282	2.81972e-50	6.46983	4.95393	6.62534	12.7364	14.2238	13.6474	29.6639	26.4224	28.2728	COL14_ARATH Zinc finger protein CONSTANS-LIKE 14 OS=Arabidopsis thaliana GN=COL14 PE=2 SV=2
GH_A08G1390	AT2G47890	B-box type zinc finger protein with CCT domain-containing protein	down	-1.79714	2.28116e-44	down	-1.15402	8.88181e-18	1.85637	1.68981	1.6831	3.01655	2.97686	2.63663	5.94179	5.69551	5.86371	COL13_ARATH Zinc finger protein CONSTANS-LIKE 13 OS=Arabidopsis thaliana GN=COL13 PE=2 SV=1
GH_D01G0041	AT4G39070	B-box zinc finger family protein	down	-1.68322	1.12174e-07	down	-1.20796	0.000259732	1.16522	0.819484	0.659417	1.18683	1.45293	1.34422	2.72335	2.55229	3.06135	BBX20_ARATH B-box zinc finger protein 20 OS=Arabidopsis thaliana GN=BBX20 PE=1 SV=1
GH_D08G2158	AT1G03060	BEACH-DOMAIN HOMOLOG A1	down	-1.86299	5.40757e-52	down	-1.25176	8.56316e-16	0.28749	0.233139	0.247909	0.503181	0.437734	0.298635	0.879457	0.877782	0.940264	BCHA1_ARATH Protein SPIRRIG OS=Arabidopsis thaliana GN=SPI PE=1 SV=1
GH_A09G0961	AT3G42170	BED zinc finger and hAT dimerization domain-containing protein DAYSLEEPER	down	-2.54653	7.88504e-33	down	-2.36674	4.54021e-23	0.335579	0.320175	0.261681	0.455695	0.298229	0.353934	1.75946	1.81055	1.64437	RSLE2_ORYSJ Zinc finger BED domain-containing protein RICESLEEPER 2 OS=Oryza sativa subsp. japonica GN=Os03g0733400 PE=2 SV=1
GH_A05G1366	AT3G13750	beta galactosidase 1	down	-2.57821	0	down	-1.78942	3.22104e-153	9.40686	9.09725	9.92058	17.4081	18.981	15.3131	56.3882	52.5166	53.6421	BGAL1_ARATH Beta-galactosidase 1 OS=Arabidopsis thaliana GN=BGAL1 PE=1 SV=1
GH_D05G1370	AT3G13750	beta galactosidase 1	down	-3.15317	0	down	-1.86283	3.70752e-257	21.3913	19.8191	21.9262	55.3453	57.2591	50.1326	179.29	176.035	182.975	BGAL1_ARATH Beta-galactosidase 1 OS=Arabidopsis thaliana GN=BGAL1 PE=1 SV=1
GH_D11G2224	AT5G65640	beta HLH protein 93	up	1.8598	8.00149e-68	up	1.34587	4.4614e-27	15.0456	15.2629	14.3334	10.5929	11.2241	11.2132	4.1326	3.99441	3.71335	BH093_ARATH Transcription factor bHLH93 OS=Arabidopsis thaliana GN=BHLH93 PE=1 SV=1
GH_A12G1647	AT1G12990	beta-1%2C4-N-acetylglucosaminyltransferase family protein	down	-1.24951	2.28222e-73	down	-1.55473	2.22357e-101	25.2328	26.8459	23.0671	20.1205	21.7379	22.4327	60.0642	55.9974	55.6248	MGAT3_RAT Beta-1,4-mannosyl-glycoprotein 4-beta-N-acetylglucosaminyltransferase OS=Rattus norvegicus GN=Mgat3 PE=1 SV=2
GH_A13G0458	AT3G19615	beta-1%2C4-xylosidase	down	-1.37978	5.3764e-18	down	-1.59869	4.05778e-15	5.83649	6.22604	6.42639	4.65376	4.85473	7.28552	16.979	12.5363	16.3565	-
GH_D13G0457	AT3G19615	beta-1%2C4-xylosidase	down	-1.22081	7.34953e-16	down	-1.38903	3.37859e-14	7.20987	9.16291	8.05527	8.4527	5.82527	8.57946	19.6334	15.4154	19.3	-
GH_A10G1043	AT5G18670	beta-amylase 3	down	-1.46971	4.74428e-208	down	-1.07496	7.24568e-81	124.064	116.413	131.632	180.93	172.819	161.708	329.357	323.699	335.061	BAM9_ARATH Inactive beta-amylase 9 OS=Arabidopsis thaliana GN=BAM9 PE=2 SV=1
GH_D10G1844	AT5G18670	beta-amylase 3	down	-1.80251	0	down	-1.23996	2.614e-107	130.068	122.776	139.026	212.4	210.623	187.093	442.165	424.042	444.5	BAM9_ARATH Inactive beta-amylase 9 OS=Arabidopsis thaliana GN=BAM9 PE=2 SV=1
GH_A09G2563	AT5G49360	beta-xylosidase 1	down	-2.05381	8.01595e-14	down	-1.0573	5.22144e-05	0.220468	0.16462	0.331981	0.504617	0.492623	0.480054	0.915109	0.815019	1.05843	BXL1_ARATH Beta-D-xylosidase 1 OS=Arabidopsis thaliana GN=BXL1 PE=1 SV=1
GH_D08G1975	AT1G12100	Bifunctional inhibitor/lipid-transfer protein/seed storage 2S albumin superfamily protein	up	2.45169	1.49406e-10	up	1.59378	0.00175341	3.68993	3.6948	3.08268	1.98834	1.83614	2.28026	0.577963	0.528661	0.716231	14KD_DAUCA 14 kDa proline-rich protein DC2.15 OS=Daucus carota PE=2 SV=1
GH_D03G1806	AT1G62790	Bifunctional inhibitor/lipid-transfer protein/seed storage 2S albumin superfamily protein	down	-1.60056	6.31325e-20	down	-1.05437	6.88927e-06	4.51166	3.25684	3.4898	8.33365	4.55661	4.52459	10.186	12.0066	10.9311	YLS3_ARATH Protein YLS3 OS=Arabidopsis thaliana GN=YLS3 PE=2 SV=1
GH_A08G1012	AT2G10940	Bifunctional inhibitor/lipid-transfer protein/seed storage 2S albumin superfamily protein	up	3.45328	2.58328e-19	up	3.09122	5.31506e-13	3.62833	3.02283	2.93209	2.79384	2.82201	2.28302	0.137433	0.47141	0.255467	PRF1_SOLLC 36.4 kDa proline-rich protein OS=Solanum lycopersicum GN=TPRP-F1 PE=2 SV=1
GH_D08G1001	AT2G10940	Bifunctional inhibitor/lipid-transfer protein/seed storage 2S albumin superfamily protein	up	2.572	0	up	1.40797	5.84262e-67	203.236	214.63	217.454	104.384	98.3917	96.2287	35.7409	35.0577	31.9144	PRF1_SOLLC 36.4 kDa proline-rich protein OS=Solanum lycopersicum GN=TPRP-F1 PE=2 SV=1
GH_A12G1723	AT2G37870	Bifunctional inhibitor/lipid-transfer protein/seed storage 2S albumin superfamily protein	up	1.19026	3.40983e-09	up	1.01489	3.92954e-05	10.1099	13.0742	9.12674	11.3722	7.29244	11.5479	4.58344	4.6117	4.44298	-
GH_D11G3764	AT3G53980	Bifunctional inhibitor/lipid-transfer protein/seed storage 2S albumin superfamily protein	down	-1.41606	1.36432e-05	down	-1.10122	0.00754808	1.30495	1.25036	1.41183	1.09614	1.58007	2.58029	2.86759	4.00732	3.26405	-
GH_D12G2407	AT4G12490	Bifunctional inhibitor/lipid-transfer protein/seed storage 2S albumin superfamily protein	up	1.07233	7.68963e-38	up	1.02214	8.74161e-39	101.005	109.907	121.206	113.21	114.119	110.56	46.9495	53.9895	50.5265	14KD_DAUCA 14 kDa proline-rich protein DC2.15 OS=Daucus carota PE=2 SV=1
GH_D11G0255	AT4G12520	Bifunctional inhibitor/lipid-transfer protein/seed storage 2S albumin superfamily protein	up	2.12108	0.000665759	up	2.43569	0.000122598	1.238	1.56121	1.56398	1.84088	1.95467	1.92067	0	0.384571	0.555752	14KD_DAUCA 14 kDa proline-rich protein DC2.15 OS=Daucus carota PE=2 SV=1
GH_D04G0683	AT5G05960	Bifunctional inhibitor/lipid-transfer protein/seed storage 2S albumin superfamily protein	up	1.35773	6.34216e-10	up	1.02169	0.000101759	8.98115	12.4487	8.86045	9.95027	6.52417	8.80857	3.92068	3.30698	4.08869	-
GH_A10G1509	AT5G48490	Bifunctional inhibitor/lipid-transfer protein/seed storage 2S albumin superfamily protein	up	1.3245	5.31934e-08	up	1.14711	3.56854e-05	57.8785	71.0641	73.1752	70.8678	53.58	63.7483	18.9317	30.5049	28.0201	DIRL1_ARATH Putative lipid-transfer protein DIR1 OS=Arabidopsis thaliana GN=DIR1 PE=1 SV=1
GH_A01G0822	AT5G55410	Bifunctional inhibitor/lipid-transfer protein/seed storage 2S albumin superfamily protein	up	2.5942	6.7603e-38	up	1.70964	6.79109e-11	17.095	15.2158	15.0375	10.4058	9.2866	7.37915	2.50847	2.70877	2.36021	DIRL1_ARATH Putative lipid-transfer protein DIR1 OS=Arabidopsis thaliana GN=DIR1 PE=1 SV=1
GH_D01G0833	AT5G55410	Bifunctional inhibitor/lipid-transfer protein/seed storage 2S albumin superfamily protein	up	2.72358	3.00469e-131	up	1.87864	4.76596e-42	63.1199	64.4796	60.2073	38.1911	34.7168	37.4021	10.2429	8.44499	8.63493	DIRL1_ARATH Putative lipid-transfer protein DIR1 OS=Arabidopsis thaliana GN=DIR1 PE=1 SV=1
GH_D05G2311	AT5G64080	Bifunctional inhibitor/lipid-transfer protein/seed storage 2S albumin superfamily protein	up	2.87375	2.98538e-29	up	2.37038	1.5509e-15	5.7529	5.76295	5.49768	4.24449	4.47262	3.99529	0.584089	1.09996	0.596089	NLTL5_ARATH Non-specific lipid-transfer protein-like protein At5g64080 OS=Arabidopsis thaliana GN=At5g64080 PE=1 SV=1
GH_A06G0072	AT1G75380	bifunctional nuclease in basal defense response 1	down	-1.96989	3.45033e-162	down	-1.23838	5.25955e-54	9.0261	8.53122	8.57979	15.2126	14.972	15.6677	32.4873	32.6395	33.2211	BBD1_ARATH Bifunctional nuclease 1 OS=Arabidopsis thaliana GN=BBD1 PE=2 SV=1
GH_A12G1211	AT2G45760	BON association protein 2	down	-2.23089	1.44038e-125	down	-2.46228	5.58211e-131	16.0871	18.1763	16.4041	15.9509	14.6333	14.8863	80.4563	81.5931	66.0971	BAP2_ARATH BON1-associated protein 2 OS=Arabidopsis thaliana GN=BAP2 PE=1 SV=1
GH_A12G1212	AT2G45760	BON association protein 2	down	-2.1458	7.98648e-86	down	-2.35083	5.88653e-78	6.89713	6.8831	7.50376	6.86007	6.00055	6.54339	32.7887	30.4721	26.8163	BAP2_ARATH BON1-associated protein 2 OS=Arabidopsis thaliana GN=BAP2 PE=1 SV=1
GH_D11G0922	AT2G45760	BON association protein 2	down	-1.7947	1.03028e-133	down	-2.13702	6.69798e-148	22.9802	23.4614	24.9584	20.2706	19.7604	19.1762	78.8782	82.4857	75.6999	BAP2_ARATH BON1-associated protein 2 OS=Arabidopsis thaliana GN=BAP2 PE=1 SV=1
GH_D12G1217	AT2G45760	BON association protein 2	down	-2.21245	8.53414e-168	down	-2.46862	1.58132e-152	13.9487	14.5462	14.8914	13.0682	12.0304	13.1425	66.6509	65.6211	60.1406	BAP2_ARATH BON1-associated protein 2 OS=Arabidopsis thaliana GN=BAP2 PE=1 SV=1
GH_A08G1680	AT1G01550	BPS1-like protein (DUF793)	down	-1.74181	3.55267e-188	down	-2.25355	1.69164e-242	48.7671	53.8037	48.1056	33.6957	41.5254	36.4363	159.633	160.665	163.464	BPS1_ARATH Protein BPS1, chloroplastic OS=Arabidopsis thaliana GN=BPS1 PE=2 SV=1
GH_D08G1694	AT1G01550	BPS1-like protein (DUF793)	down	-1.64661	4.57563e-154	down	-2.27236	0	99.4335	115.475	104.102	69.3761	76.2839	72.6603	317.928	319.307	321.755	BPS1_ARATH Protein BPS1, chloroplastic OS=Arabidopsis thaliana GN=BPS1 PE=2 SV=1
GH_A11G0047	AT1G73830	BR enhanced expression 3	down	-1.98984	0.000225606	down	-1.93852	0.0015595	0.396604	0.0806683	0.20916	0.0747366	0.444394	0.264645	0.955862	1.05647	0.710721	BEE3_ARATH Transcription factor BEE 3 OS=Arabidopsis thaliana GN=BEE3 PE=2 SV=1
GH_A05G2136	AT1G10070	branched-chain amino acid transaminase 2	down	-3.85697	1.95238e-124	down	-1.26749	1.49142e-22	0.721284	0.537928	0.618132	4.0776	4.41516	3.56962	9.11685	7.81795	9.4947	BCAT2_ARATH Branched-chain-amino-acid aminotransferase 2, chloroplastic OS=Arabidopsis thaliana GN=BCAT2 PE=1 SV=1
GH_A12G1244	AT3G61460	brassinosteroid-responsive RING-H2 Antisense expression of BRH1 resulted in transgenic Arabidopsis plants with thicker inflorescence stems and altered leaf morphology,	down	-1.38558	6.82525e-108	down	-2.44376	1.26906e-162	187.344	176.538	156.705	93.4076	74.9337	94.9275	425.979	415.465	464.706	RHA1B_ARATH E3 ubiquitin-protein ligase RHA1B OS=Arabidopsis thaliana GN=RHA1B PE=2 SV=1
GH_D08G0386	AT3G61460	brassinosteroid-responsive RING-H2	down	-2.34571	5.00733e-100	down	-1.9226	8.27178e-55	7.79281	7.78111	7.00526	9.25592	11.1133	11.8181	39.7828	34.0986	36.6284	RHA1B_ARATH E3 ubiquitin-protein ligase RHA1B OS=Arabidopsis thaliana GN=RHA1B PE=2 SV=1
GH_D12G1247	AT3G61460	brassinosteroid-responsive RING-H2	down	-1.25632	3.9538e-80	down	-2.28132	1.71541e-194	158.544	146.678	127.153	79.2601	67.2985	77.454	340.304	321.444	330.24	RHA1B_ARATH E3 ubiquitin-protein ligase RHA1B OS=Arabidopsis thaliana GN=RHA1B PE=2 SV=1
GH_A08G0777	AT4G03130	BRCT domain-containing DNA repair protein	up	1.6668	1.5207e-09	up	1.21819	0.000399677	0.809603	0.666674	0.79638	0.658828	0.542152	0.554593	0.150469	0.318277	0.223759	PAXI1_MOUSE PAX-interacting protein 1 OS=Mus musculus GN=Paxip1 PE=1 SV=1
GH_A12G2064	AT5G63160	BTB and TAZ domain protein 1	down	-1.57884	0.0107426	down	-2.50438	0.000746404	0.206773	0.0283429	0.275582	0.0175059	0.190836	0.0697376	0.492571	0.409593	0.53642	BT1_ARATH BTB
GH_D07G0614	AT5G63160	BTB and TAZ domain protein 1	down	-1.32478	2.46224e-134	down	-1.14948	1.64538e-57	42.2232	39.5821	41.6741	50.6475	46.2008	50.033	94.7673	101.625	100.249	BT1_ARATH BTB
GH_A01G2115	AT5G06839	bZIP transcription factor family protein	down	-2.77708	0.0125759	down	-3.19525	0.0203079	0.00635609	0.0601159	0	0.049507	0	0	0.0633183	0.271486	0.104621	HBP1C_WHEAT Transcription factor HBP-1b(c1) (Fragment) OS=Triticum aestivum PE=1 SV=2
GH_D01G2207	AT5G06839	bZIP transcription factor family protein	down	-2.01799	0.0115313	down	-2.44195	0.0217511	0.0508487	0.0400773	0.0519569	0.049507	0	0.0657399	0.0949774	0.180991	0.274631	HBP1C_WHEAT Transcription factor HBP-1b(c1) (Fragment) OS=Triticum aestivum PE=1 SV=2
GH_A08G2424	AT5G28770	bZIP transcription factor family protein	down	-1.23356	3.2112e-96	down	-1.10815	5.00898e-58	31.9981	29.9674	29.7473	35.8779	37.3002	32.4032	69.3887	71.9654	65.7171	CPRF2_PETCR Light-inducible protein CPRF2 OS=Petroselinum crispum GN=CPRF2 PE=2 SV=2
GH_D08G2430	AT5G28770	bZIP transcription factor family protein	down	-1.15958	6.63058e-109	down	-1.08284	5.83863e-76	42.0494	38.4367	39.2345	43.5378	46.3147	43.3975	87.3076	85.8231	83.6007	CPRF2_PETCR Light-inducible protein CPRF2 OS=Petroselinum crispum GN=CPRF2 PE=2 SV=2
GH_A11G0906	AT4G11610	C2 calcium/lipid-binding plant phosphoribosyltransferase family protein	down	-2.11917	1.89606e-14	down	-1.54384	4.60778e-08	0.220214	0.131347	0.182443	0.27235	0.327332	0.24623	0.711481	0.584693	0.942919	QKY_ARATH Protein QUIRKY OS=Arabidopsis thaliana GN=QKY PE=2 SV=1
GH_A11G0551	AT1G34370	C2H2 and C2HC zinc fingers superfamily protein	down	-1.21348	5.52485e-20	down	-1.58907	1.0781e-22	3.25057	2.94595	3.04086	2.32833	2.30743	2.93145	6.63957	7.44016	6.54228	STOP1_ARATH Protein SENSITIVE TO PROTON RHIZOTOXICITY 1 OS=Arabidopsis thaliana GN=STOP1 PE=2 SV=1
GH_D11G0578	AT1G34370	C2H2 and C2HC zinc fingers superfamily protein	down	-1.10009	0.0368646	down	-1.92749	0.00338866	0.265715	0.223389	0.253405	0.120728	0.205105	0.11451	0.639693	0.630522	0.273354	STOP1_ARATH Protein SENSITIVE TO PROTON RHIZOTOXICITY 1 OS=Arabidopsis thaliana GN=STOP1 PE=2 SV=1
GH_A06G0376	AT1G34790	C2H2 and C2HC zinc fingers superfamily protein	up	2.49534	3.69206e-07	up	2.4029	1.7466e-05	1.03585	1.13043	1.04679	1.26342	1.16421	0.735824	0.198441	0.129653	0.210784	TT1_ARATH Protein TRANSPARENT TESTA 1 OS=Arabidopsis thaliana GN=TT1 PE=1 SV=1
GH_A12G0184	AT3G49930	C2H2 and C2HC zinc fingers superfamily protein	down	-1.78941	1.02632e-14	down	-1.03207	2.30524e-05	1.53167	1.20721	1.77847	2.47413	2.45192	3.10535	5.20167	4.41101	5.22849	ZAT10_ARATH Zinc finger protein ZAT10 OS=Arabidopsis thaliana GN=ZAT10 PE=2 SV=1
GH_A05G1210	AT5G10970	C2H2 and C2HC zinc fingers superfamily protein	up	2.36304	0.000386219	up	2.47751	0.000574654	0.484278	0.537838	0.719756	0.600091	0.552226	0.825313	0.164465	0.094022	0.0679366	ZFP1_ARATH Zinc finger protein 1 OS=Arabidopsis thaliana GN=ZFP1 PE=2 SV=1
GH_D05G1212	AT5G10970	C2H2 and C2HC zinc fingers superfamily protein	up	2.00324	5.65276e-06	up	1.28359	0.0294921	0.902518	1.17977	1.30456	0.814409	0.658423	0.683018	0.274108	0.313407	0.226455	ZFP1_ARATH Zinc finger protein 1 OS=Arabidopsis thaliana GN=ZFP1 PE=2 SV=1
GH_A11G0808	AT1G02040	C2H2-type zinc finger family protein	down	-1.42033	0.0043769	down	-1.30527	0.0141024	0.202632	0.0721259	0.333948	0.254561	0.126138	0.304226	0.618597	0.409481	0.497608	ZAT3_ARATH Zinc finger protein ZAT3 OS=Arabidopsis thaliana GN=ZAT3 PE=2 SV=1
GH_A13G2570	AT2G28710	C2H2-type zinc finger family protein	down	-1.19738	2.16137e-47	down	-2.30626	5.07256e-105	21.9246	24.0396	23.608	10.9045	10.4328	12.7497	52.6287	52.1508	48.081	ZAT11_ARATH Zinc finger protein ZAT11 OS=Arabidopsis thaliana GN=ZAT11 PE=2 SV=1
GH_D13G2560	AT2G28710	C2H2-type zinc finger family protein	down	-1.46168	1.88244e-107	down	-2.62109	2.17769e-157	32.156	33.8942	33.9725	16.1853	13.5253	17.5308	89.381	87.9043	86.5965	ZAT12_ARATH Zinc finger protein ZAT12 OS=Arabidopsis thaliana GN=ZAT12 PE=2 SV=1
GH_A11G1667	AT3G57670	C2H2-type zinc finger family protein	down	-1.17989	0.0245458	down	-1.17097	0.0425044	0.373049	0.249921	0.133413	0.254244	0.287957	0.289378	0.74325	0.478018	0.479718	ZWIP2_ARATH Zinc finger protein WIP2 OS=Arabidopsis thaliana GN=WIP2 PE=1 SV=1
GH_A03G0497	AT5G59820	C2H2-type zinc finger family protein	down	-1.4934	9.4301e-35	down	-2.14858	3.35509e-34	9.49274	8.54216	8.75096	5.4605	4.60708	8.03483	25.0569	26.7609	20.8178	ZAT12_ARATH Zinc finger protein ZAT12 OS=Arabidopsis thaliana GN=ZAT12 PE=2 SV=1
GH_D03G1478	AT5G59820	C2H2-type zinc finger family protein	down	-1.5281	7.13507e-76	down	-2.78054	1.62133e-144	18.4432	17.2871	16.1982	8.1854	6.85473	8.06173	50.2972	49.2487	44.6809	ZAT12_ARATH Zinc finger protein ZAT12 OS=Arabidopsis thaliana GN=ZAT12 PE=2 SV=1
GH_A02G1884	AT2G23790	calcium uniporter (DUF607)	down	-1.12753	1.08468e-64	down	-1.09587	4.48824e-45	30.382	26.3056	29.803	30.7129	29.843	32.6001	64.3536	55.7269	61.1031	MCU2_ARATH Calcium uniporter protein 2, mitochondrial OS=Arabidopsis thaliana GN=At2g23790 PE=2 SV=1
GH_A11G1954	AT2G23790	calcium uniporter (DUF607)	down	-1.55017	2.19143e-10	down	-1.63003	2.26901e-09	0.694074	0.949092	0.700656	0.602485	0.919822	0.821656	2.20756	1.83352	2.51201	MCU2_ARATH Calcium uniporter protein 2, mitochondrial OS=Arabidopsis thaliana GN=At2g23790 PE=2 SV=1
GH_D10G1017	AT2G23790	calcium uniporter (DUF607)	down	-1.22489	5.42052e-09	down	-1.21364	1.48494e-05	1.2498	1.28286	1.34634	1.30172	0.93481	1.9039	2.67827	3.25537	2.75088	MCU2_ARATH Calcium uniporter protein 2, mitochondrial OS=Arabidopsis thaliana GN=At2g23790 PE=2 SV=1
GH_D11G1985	AT2G23790	calcium uniporter (DUF607)	down	-2.01335	1.47341e-11	down	-2.18805	3.08536e-10	0.50174	0.303182	0.581032	0.553635	0.258196	0.475696	1.62443	1.42871	2.25393	MCU2_ARATH Calcium uniporter protein 2, mitochondrial OS=Arabidopsis thaliana GN=At2g23790 PE=2 SV=1
GH_D05G2403	AT1G21550	Calcium-binding EF-hand family protein	up	2.5594	5.62603e-09	up	1.83976	0.000986281	1.69486	1.9975	2.29827	1.32628	1.43664	1.06488	0.433931	0.360832	0.195542	CML44_ARATH Probable calcium-binding protein CML44 OS=Arabidopsis thaliana GN=CML44 PE=2 SV=2
GH_A01G0684	AT4G27280	Calcium-binding EF-hand family protein	down	-1.05394	9.82524e-41	down	-1.95586	8.1396e-187	152.822	192.771	167.612	97.7127	93.2594	98.9111	351.78	343.151	328.413	PBP1_ARATH Calcium-binding protein PBP1 OS=Arabidopsis thaliana GN=PBP1 PE=1 SV=1
GH_A05G1676	AT4G27280	Calcium-binding EF-hand family protein	down	-1.12891	1.77336e-07	down	-1.12655	4.4584e-06	3.3618	3.86811	2.85838	3.39255	3.12533	4.25113	7.45573	7.3368	6.513	PBP1_ARATH Calcium-binding protein PBP1 OS=Arabidopsis thaliana GN=PBP1 PE=1 SV=1
GH_D01G0684	AT4G27280	Calcium-binding EF-hand family protein	down	-1.57556	8.13334e-104	down	-1.92658	8.95393e-141	100.955	111.348	92.2544	83.8793	79.1375	89.0814	296.75	300.866	274.444	PBP1_ARATH Calcium-binding protein PBP1 OS=Arabidopsis thaliana GN=PBP1 PE=1 SV=1
GH_A05G3872	AT5G39670	Calcium-binding EF-hand family protein	down	-1.29092	5.74465e-12	down	-1.81641	4.89438e-91	29.0508	37.2782	26.6249	20.9404	23.9476	23.4388	79.5139	71.9119	67.2737	CML45_ARATH Probable calcium-binding protein CML45 OS=Arabidopsis thaliana GN=CML45 PE=1 SV=1
GH_A09G0143	AT5G39670	Calcium-binding EF-hand family protein	down	-1.78002	5.15186e-17	down	-1.5743	2.47734e-53	9.92998	15.2404	11.4335	13.6339	14.5849	16.5392	41.8824	37.6855	41.2995	CML45_ARATH Probable calcium-binding protein CML45 OS=Arabidopsis thaliana GN=CML45 PE=1 SV=1
GH_A11G0721	AT5G39670	Calcium-binding EF-hand family protein	down	-3.14248	5.31615e-261	down	-2.58396	2.1551e-225	11.0223	14.6101	11.9887	19.3726	18.586	20.4077	112.928	101.521	103.531	CML45_ARATH Probable calcium-binding protein CML45 OS=Arabidopsis thaliana GN=CML45 PE=1 SV=1
GH_D04G0489	AT5G39670	Calcium-binding EF-hand family protein	down	-1.10025	1.12732e-21	down	-1.63386	4.64915e-38	11.1721	14.5527	12.0308	8.43479	8.39136	10.768	27.3238	24.5739	25.6707	CML45_ARATH Probable calcium-binding protein CML45 OS=Arabidopsis thaliana GN=CML45 PE=1 SV=1
GH_D09G0150	AT5G39670	Calcium-binding EF-hand family protein	down	-2.3174	1.24523e-39	down	-1.87101	9.49362e-104	16.6436	24.2696	20.0653	28.7656	26.8568	32.2075	97.812	97.1709	96.9768	CML45_ARATH Probable calcium-binding protein CML45 OS=Arabidopsis thaliana GN=CML45 PE=1 SV=1
GH_D11G0753	AT5G39670	Calcium-binding EF-hand family protein	down	-2.85232	4.82969e-44	down	-2.50011	2.21974e-155	16.9923	24.9664	17.7044	27.4538	22.9149	30.1851	139.66	134.966	139.881	CML45_ARATH Probable calcium-binding protein CML45 OS=Arabidopsis thaliana GN=CML45 PE=1 SV=1
GH_A11G1143	AT2G16760	Calcium-dependent phosphotriesterase superfamily protein	down	-2.06688	9.44116e-16	down	-1.30048	3.19623e-07	0.716643	0.710598	1.34642	2.07069	1.36064	1.37483	4.20284	3.22555	3.40085	-
GH_D11G1171	AT2G16760	Calcium-dependent phosphotriesterase superfamily protein	down	-1.64811	3.74931e-18	down	-1.0822	5.33386e-07	1.31833	1.39985	1.17868	2.49579	1.78437	1.7991	4.49168	3.33687	3.91802	-
GH_D02G0658	AT1G35670	calcium-dependent protein kinase 2	down	-1.75094	4.45985e-20	down	-1.46788	9.95829e-13	0.705788	0.676806	0.877424	0.91622	0.885297	1.07977	2.31435	2.32795	2.56549	CDPKB_ARATH Calcium-dependent protein kinase 11 OS=Arabidopsis thaliana GN=CPK11 PE=1 SV=2
GH_D10G1195	AT2G13680	callose synthase 5	up	1.8761	3.94152e-05	up	1.49913	0.00968207	0.138483	0.164334	0.127192	0.0908958	0.159141	0.100583	0.0232507	0.044307	0.0448203	CALS5_ARATH Callose synthase 5 OS=Arabidopsis thaliana GN=CALS5 PE=1 SV=1
GH_A10G1257	AT4G14640	calmodulin 8	down	-1.23883	0.00150551	down	-1.71553	0.000250064	1.48287	1.10259	1.25789	0.708251	1.02585	1.22986	3.62334	3.34613	1.84212	CML8_ARATH Calmodulin-like protein 8 OS=Arabidopsis thaliana GN=CML8 PE=2 SV=1
GH_A02G0944	AT4G20780	calmodulin like 42	down	-1.02166	3.36924e-35	down	-1.74826	1.15018e-90	37.5843	43.9145	37.4683	24.3448	24.4256	27.1933	80.1587	79.6813	72.1278	CML42_ARATH Calcium-binding protein CML42 OS=Arabidopsis thaliana GN=CML42 PE=1 SV=1
GH_A12G0237	AT2G15760	calmodulin-binding protein (DUF1645)	down	-1.47386	1.44905e-22	down	-1.15012	3.27504e-13	2.30355	2.79755	2.30796	3.38597	3.00964	3.38373	6.87534	7.04433	5.84607	-
GH_A13G0383	AT2G15760	calmodulin-binding protein (DUF1645)	down	-1.17371	0.00922241	down	-1.82366	0.000664482	0.288867	0.386359	0.393551	0.238633	0.287167	0.181073	1.17722	0.672999	0.450262	-
GH_D12G0244	AT2G15760	calmodulin-binding protein (DUF1645)	down	-1.62759	1.23062e-143	down	-1.47414	2.86806e-108	26.0856	25.4127	28.8912	32.0707	31.6794	30.2934	78.2295	82.2439	77.2982	-
GH_A13G1984	AT3G22930	calmodulin-like 11	down	-1.38135	2.45182e-83	down	-1.00532	2.37476e-37	40.4349	41.3852	39.0823	53.9224	59.5576	52.0981	106.244	90.8549	105.118	CML11_ARATH Calmodulin-like protein 11 OS=Arabidopsis thaliana GN=CML11 PE=2 SV=1
GH_A11G0388	AT1G76650	calmodulin-like 38	down	-1.25133	1.25978e-13	down	-2.41141	2.11147e-32	5.18062	7.06191	5.03319	1.98449	2.86808	3.40379	13.801	13.9055	11.8386	CML38_ARATH Calcium-binding protein CML38 OS=Arabidopsis thaliana GN=CML38 PE=2 SV=1
GH_D11G0405	AT1G76650	calmodulin-like 38	down	-2.15023	9.55526e-85	down	-3.2267	6.46829e-131	10.1489	12.4839	11.5416	4.63049	6.47366	5.98408	53.6707	47.7623	43.5539	CML38_ARATH Calcium-binding protein CML38 OS=Arabidopsis thaliana GN=CML38 PE=2 SV=1
GH_D11G0437	AT5G61790	calnexin 1	up	1.26667	0.000178324	up	1.14633	0.00282459	0.84509	0.748787	1.11748	0.763637	0.884689	0.971179	0.206339	0.408932	0.454582	CALX1_ARATH Calnexin homolog 1 OS=Arabidopsis thaliana GN=CNX1 PE=1 SV=1
GH_D13G1259	AT1G56340	calreticulin 1a	up	1.68283	2.5959e-145	up	1.20953	1.52975e-53	45.0476	43.9368	43.2604	31.8548	35.5663	33.1647	12.7383	13.8374	13.0052	CALR1_ARATH Calreticulin-1 OS=Arabidopsis thaliana GN=CRT1 PE=1 SV=1
GH_D03G0665	AT1G08450	calreticulin 3	up	1.4238	7.85964e-116	up	1.75011	2.32267e-156	81.4192	83.6801	76.6625	101.684	115.611	102.851	30.4059	28.5637	27.5868	CALR3_ARATH Calreticulin-3 OS=Arabidopsis thaliana GN=CRT3 PE=1 SV=2
GH_A08G0971	AT4G25780	CAP (Cysteine-rich secretory proteins%2C Antigen 5%2C and Pathogenesis-related 1 protein) superfamily protein	up	1.57666	2.07326e-46	up	1.01212	6.72781e-14	29.3416	31.6748	25.8811	21.7918	18.1178	22.1283	9.87591	9.01561	9.12651	PR1_MEDTR Pathogenesis-related protein PR-1 OS=Medicago truncatula GN=PR-1 PE=2 SV=1
GH_D08G0944	AT4G25780	CAP (Cysteine-rich secretory proteins%2C Antigen 5%2C and Pathogenesis-related 1 protein) superfamily protein	up	1.29062	5.91525e-18	up	1.05741	1.50917e-08	11.3636	12.4278	12.364	11.3842	9.13452	11.7937	4.95747	3.7937	5.32111	PR1_MEDTR Pathogenesis-related protein PR-1 OS=Medicago truncatula GN=PR-1 PE=2 SV=1
GH_D01G2047	AT4G33720	CAP (Cysteine-rich secretory proteins%2C Antigen 5%2C and Pathogenesis-related 1 protein) superfamily protein	up	1.93826	0.00258688	up	1.75413	0.0325494	0.985736	0.892024	0.858002	0.675363	1.3386	0.519205	0.181847	0.103959	0.375584	PRB1_TOBAC Basic form of pathogenesis-related protein 1 OS=Nicotiana tabacum PE=3 SV=1
GH_D06G2290	AT1G78520	Carbohydrate-binding X8 domain superfamily protein	up	1.35652	0.0477356	up	1.46537	0.0483276	2.77599	2.40245	1.33482	2.1198	2.73101	2.67412	1.08447	0.464981	0.89594	-
GH_D10G0419	AT1G78520	Carbohydrate-binding X8 domain superfamily protein	up	4.53251	0.0122075	up	5.45428	0.00181426	0.338	0.152229	0.296029	0.517129	0.931795	0.124853	0	0	0	E13B_WHEAT Glucan endo-1,3-beta-glucosidase OS=Triticum aestivum GN=GLC1 PE=2 SV=1
GH_D12G1395	AT2G43670	Carbohydrate-binding X8 domain superfamily protein	up	1.94735	1.57584e-12	up	1.14705	0.00517086	5.28817	5.85581	5.18014	3.36151	2.23495	4.35071	1.36053	1.68004	1.07905	ALL9_OLEEU Glucan endo-1,3-beta-D-glucosidase OS=Olea europaea GN=OLE9 PE=1 SV=1
GH_A12G2944	AT5G14740	carbonic anhydrase 2	down	-5.56747	0	down	-2.07471	1.99386e-192	2.06656	1.54955	1.78059	20.5336	22.3756	22.2983	82.4859	81.6204	85.4298	BCA2_ARATH Beta carbonic anhydrase 2, chloroplastic OS=Arabidopsis thaliana GN=BCA2 PE=1 SV=3
GH_D12G2967	AT5G14740	carbonic anhydrase 2	down	-6.22343	1.11759e-301	down	-1.56383	5.35574e-70	0.403647	0.583259	0.664494	13.5147	13.7396	14.409	36.4968	35.2799	40.0719	BCA2_ARATH Beta carbonic anhydrase 2, chloroplastic OS=Arabidopsis thaliana GN=BCA2 PE=1 SV=3
GH_D11G1733	AT5G16080	carboxyesterase 17	down	-2.58366	0.00038549	down	-1.56293	0.0276121	0.0700285	0	0.143109	0.136361	0.202706	0.0905365	0.327006	0.348963	0.486283	CXE17_ARATH Probable carboxylesterase 17 OS=Arabidopsis thaliana GN=CXE17 PE=2 SV=1
GH_D05G0486	AT3G63520	carotenoid cleavage dioxygenase 1	down	-4.21095	3.94937e-16	down	-2.35297	2.96847e-08	0.0494829	0.046801	0	0.134896	0.114588	0.166333	0.480617	0.718607	0.712679	CCD1_ONCHC Carotenoid 9,10(9',10')-cleavage dioxygenase 1 OS=Oncidium hybrid cultivar GN=CCD1 PE=2 SV=1
GH_D03G0846	AT3G17630	cation/H+ exchanger 19	up	1.11887	0.0017937	up	1.41717	0.000209651	0.51771	0.366647	0.459994	0.467525	0.767388	0.514118	0.214889	0.160238	0.216126	CHX19_ARATH Cation
GH_A05G1099	AT5G58460	cation/H+ exchanger 25	down	-1.65591	5.03199e-11	down	-1.2956	2.35703e-06	0.303068	0.297128	0.264355	0.359843	0.435068	0.382265	0.708754	0.926136	0.988575	CHX25_ARATH Cation
GH_A10G2168	AT3G10600	cationic amino acid transporter 7	down	-1.86894	1.21075e-35	down	-1.28529	9.1859e-24	1.75441	1.15767	2.05321	2.81045	2.64744	2.32094	6.12208	5.3152	5.84479	CAAT7_ARATH Cationic amino acid transporter 7, chloroplastic OS=Arabidopsis thaliana GN=CAT7 PE=3 SV=1
GH_D10G2269	AT3G10600	cationic amino acid transporter 7	down	-1.63674	7.04401e-11	down	-1.08486	0.000161234	0.453131	0.465489	0.353758	0.783209	0.491252	0.710896	1.3821	1.43527	1.0266	CAAT7_ARATH Cationic amino acid transporter 7, chloroplastic OS=Arabidopsis thaliana GN=CAT7 PE=3 SV=1
GH_A06G1514	AT5G45820	CBL-interacting protein kinase 20	up	1.10133	0.00128186	up	1.02415	0.0102315	0.950386	0.781166	0.804625	0.92531	0.825304	0.789885	0.405754	0.386606	0.349183	CIPK5_ORYSJ CBL-interacting protein kinase 5 OS=Oryza sativa subsp. japonica GN=CIPK5 PE=2 SV=1
GH_D06G1555	AT5G45820	CBL-interacting protein kinase 20	up	2.29701	8.9278e-11	up	1.42106	0.00509542	1.20156	0.941679	1.30405	0.462655	0.589503	0.930308	0.23669	0.193303	0.237444	CIPK5_ORYSJ CBL-interacting protein kinase 5 OS=Oryza sativa subsp. japonica GN=CIPK5 PE=2 SV=1
GH_A09G2426	AT3G23000	CBL-interacting protein kinase 7	down	-1.59392	7.2299e-72	down	-1.57702	9.83569e-76	8.21805	9.90085	8.62374	9.74115	9.90545	8.85393	27.8575	23.5682	25.9803	CIPK7_ARATH CBL-interacting serine
GH_D09G2364	AT3G23000	CBL-interacting protein kinase 7	down	-1.87549	6.46723e-143	down	-1.71989	1.73381e-99	8.46589	9.35594	9.58342	10.4905	10.2327	11.3836	33.0716	30.7556	32.2741	CIPK7_ARATH CBL-interacting serine
GH_D08G0511	AT1G03270	CBS domain protein with a domain protein (DUF21)	up	1.27127	5.76641e-26	up	1.12752	6.67112e-15	7.0621	7.89541	7.52976	7.03769	8.4435	5.97105	3.20214	2.73226	2.98766	Y4423_ARATH DUF21 domain-containing protein At4g14230 OS=Arabidopsis thaliana GN=CBSDUF2 PE=2 SV=1
GH_A08G0499	AT4G14230	CBS domain protein with a domain protein (DUF21)	up	1.18912	0.013401	up	1.30829	0.0198801	0.628232	0.35368	0.497818	0.81138	0.544312	0.331515	0.143686	0.182541	0.290173	Y4423_ARATH DUF21 domain-containing protein At4g14230 OS=Arabidopsis thaliana GN=CBSDUF2 PE=2 SV=1
GH_A11G0658	AT3G26740	CCR-like protein	down	-5.15951	2.09946e-31	down	-3.43268	1.63095e-112	0.873167	0.852059	2.20925	5.30318	3.24963	4.94555	42.974	48.8984	40.3367	LIRP1_ORYSJ Light-regulated protein OS=Oryza sativa subsp. japonica GN=LIR1 PE=2 SV=1
GH_D11G0688	AT3G26740	CCR-like protein	down	-5.94488	8.93638e-104	down	-4.24824	6.52116e-85	0.400568	0.332331	0.473924	1.23157	1.34257	1.52637	27.4077	24.6134	18.3486	LIRP1_ORYSJ Light-regulated protein OS=Oryza sativa subsp. japonica GN=LIR1 PE=2 SV=1
GH_A05G1096	AT1G07050	CCT motif family protein	down	-2.04314	1.3697e-09	down	-1.1948	0.000739192	0.559573	0.463089	0.428827	1.03514	0.917862	0.831962	2.16007	1.91207	1.75577	CIA2_ARATH Protein CHLOROPLAST IMPORT APPARATUS 2 OS=Arabidopsis thaliana GN=CIA2 PE=2 SV=1
GH_D05G1087	AT1G07050	CCT motif family protein	down	-1.58478	8.23452e-06	down	-1.15816	0.00488172	0.727445	0.617452	0.714711	1.08962	1.16082	0.651101	2.47363	2.31042	1.18011	CIA2_ARATH Protein CHLOROPLAST IMPORT APPARATUS 2 OS=Arabidopsis thaliana GN=CIA2 PE=2 SV=1
GH_A05G0247	AT4G28980	CDK-activating kinase 1AT	up	1.46584	0.00779609	up	1.68006	0.0051973	0.711378	0.716431	0.484588	0.981195	0.857989	0.510948	0.172245	0.393879	0.121972	CDKF1_ARATH Cyclin-dependent kinase F-1 OS=Arabidopsis thaliana GN=CDKF-1 PE=1 SV=1
GH_A12G0539	AT1G19020	CDP-diacylglycerol-glycerol-3-phosphate 3-phosphatidyltransferase	down	-2.06823	2.28567e-95	down	-2.95018	1.12557e-122	17.6561	21.2896	18.4233	11.3939	9.05959	12.4909	76.0823	79.5312	74.755	-
GH_A12G0541	AT1G19020	CDP-diacylglycerol-glycerol-3-phosphate 3-phosphatidyltransferase	down	-1.74744	5.12573e-08	down	-2.0572	7.69657e-09	2.10921	1.71604	1.11235	1.52361	1.37863	1.40743	4.99873	6.39349	4.96967	-
GH_D12G0554	AT1G19020	CDP-diacylglycerol-glycerol-3-phosphate 3-phosphatidyltransferase	down	-1.89587	1.21221e-120	down	-2.64534	1.33757e-147	27.7259	28.1537	25.5145	18.8795	16.7405	15.3938	96.5008	96.193	98.5534	-
GH_A07G2393	AT2G31270	CDT1-like protein A	up	2.39088	8.82596e-51	up	1.5253	2.31034e-14	4.61987	3.95871	4.48174	2.61454	2.38954	2.55886	0.718326	0.892115	0.787854	CDT1A_ARATH CDT1-like protein a, chloroplastic OS=Arabidopsis thaliana GN=CDT1A PE=1 SV=1
GH_D07G2336	AT2G31270	CDT1-like protein A	up	1.78384	1.85774e-24	up	1.44475	1.68094e-13	3.24734	2.58688	3.32319	2.41119	2.89816	2.31455	0.891715	0.792991	0.859477	CDT1A_ARATH CDT1-like protein a, chloroplastic OS=Arabidopsis thaliana GN=CDT1A PE=1 SV=1
GH_A03G0621	AT2G29680	cell division control 6	up	2.03809	3.62091e-19	up	1.57617	2.45243e-08	2.11148	2.01187	2.13947	1.71791	1.81599	1.24706	0.439434	0.485688	0.532459	CDC6B_ARATH Cell division control protein 6 homolog B OS=Arabidopsis thaliana GN=CDC6B PE=2 SV=1
GH_A09G1574	AT2G36190	cell wall invertase 4	up	1.41654	0.00119817	up	1.57341	0.000499845	0.450611	0.620504	0.391632	0.625304	0.549727	0.549093	0.116093	0.221228	0.191821	INV1_DAUCA Beta-fructofuranosidase, insoluble isoenzyme 1 OS=Daucus carota GN=INV1 PE=1 SV=1
GH_A06G0499	AT1G77460	CELLULOSE SYNTHASE INTERACTIVE 3	up	1.33197	4.35545e-08	up	1.07576	0.000331462	0.486397	0.4621	0.448469	0.475158	0.410846	0.347238	0.122359	0.223842	0.188696	PUB4_ARATH U-box domain-containing protein 4 OS=Arabidopsis thaliana GN=PUB4 PE=1 SV=3
GH_A11G2587	AT1G55850	cellulose synthase like E1	down	-2.13372	0.00237277	down	-1.72247	0.0352553	0.0242406	0.0477641	0.11146	0.023601	0.15203	0.0626791	0.211296	0.241589	0.261845	CSLE6_ORYSJ Cellulose synthase-like protein E6 OS=Oryza sativa subsp. japonica GN=CSLE6 PE=2 SV=1
GH_D11G2645	AT1G55850	cellulose synthase like E1	down	-2.12549	2.3935e-06	down	-1.22336	0.0114647	0.0738177	0.0775742	0.0921879	0.175682	0.158277	0.137851	0.265546	0.350328	0.388138	CSLE6_ORYSJ Cellulose synthase-like protein E6 OS=Oryza sativa subsp. japonica GN=CSLE6 PE=2 SV=1
GH_D02G0408	AT4G24000	cellulose synthase like G2	down	-1.4364	0.0461786	down	-2.10663	0.0204371	0.0458456	0.0794947	0.0374758	0.0446359	0.0176941	0.0474173	0.114177	0.16971	0.141491	CSLG2_ARATH Cellulose synthase-like protein G2 OS=Arabidopsis thaliana GN=CSLG2 PE=2 SV=1
GH_D09G1990	AT4G23990	cellulose synthase like G3	down	-1.5577	1.13122e-06	down	-1.26719	0.00101942	0.143269	0.155264	0.128092	0.133676	0.270713	0.146637	0.416272	0.373963	0.417599	CSLG3_ARATH Cellulose synthase-like protein G3 OS=Arabidopsis thaliana GN=CSLG3 PE=2 SV=2
GH_D13G1037	AT2G37370	centrosomal protein of 135 kDa-like protein	down	-2.62413	6.16642e-66	down	-1.27083	4.00673e-15	0.635166	0.588137	0.571854	1.29736	1.98857	1.58493	3.69468	3.23785	3.72865	-
GH_A05G2412	AT5G13930	Chalcone and stilbene synthase family protein	down	-1.12601	1.24933e-14	down	-1.10858	1.22311e-11	2.46944	2.73085	3.04344	3.09227	2.55132	3.10421	6.28249	5.90668	4.98708	CHSY_VITVI Chalcone synthase OS=Vitis vinifera GN=CHS PE=2 SV=1
GH_D05G2432	AT5G13930	Chalcone and stilbene synthase family protein	down	-1.35384	2.62748e-86	down	-1.34122	4.5572e-68	21.4499	21.8348	20.8693	22.1342	24.6481	21.5133	57.621	49.5469	50.2303	CHSY_VITVI Chalcone synthase OS=Vitis vinifera GN=CHS PE=2 SV=1
GH_A12G1451	AT1G56300	Chaperone DnaJ-domain superfamily protein	up	5.35871	0.000606296	up	4.88343	0.00920993	0.325847	0.513643	0.332948	0.198281	0.275101	0.421272	0	0	0	DNJB6_RAT DnaJ homolog subfamily B member 6 OS=Rattus norvegicus GN=Dnajb6 PE=1 SV=1
GH_D12G1464	AT1G56300	Chaperone DnaJ-domain superfamily protein	up	1.85615	2.08956e-09	up	1.39348	0.000195391	3.74724	4.68699	4.57804	3.48974	3.37982	3.05422	0.65935	1.39178	1.38276	DNJB6_RAT DnaJ homolog subfamily B member 6 OS=Rattus norvegicus GN=Dnajb6 PE=1 SV=1
GH_A03G1433	AT1G71000	Chaperone DnaJ-domain superfamily protein	down	-3.80338	1.16322e-254	down	-2.10349	4.65714e-84	2.79026	3.3446	3.56384	9.05546	12.1151	11.5737	45.8925	41.6301	40.127	DNJB8_MOUSE DnaJ homolog subfamily B member 8 OS=Mus musculus GN=Dnajb8 PE=2 SV=1
GH_D02G1585	AT1G71000	Chaperone DnaJ-domain superfamily protein	down	-3.6631	6.16238e-73	down	-1.96521	1.49121e-24	0.911879	0.949244	0.73837	3.48427	3.41979	2.00195	10.4552	10.3374	11.151	DNJB8_MOUSE DnaJ homolog subfamily B member 8 OS=Mus musculus GN=Dnajb8 PE=2 SV=1
GH_A05G1190	AT1G80920	Chaperone DnaJ-domain superfamily protein	down	-1.53083	1.24852e-231	down	-1.07615	6.09097e-74	413.675	419.335	412.324	581.732	596.867	620.464	1138.87	1182.92	1130.3	DNAJ8_ARATH Chaperone protein dnaJ 8, chloroplastic OS=Arabidopsis thaliana GN=ATJ8 PE=2 SV=1
GH_D05G1190	AT1G80920	Chaperone DnaJ-domain superfamily protein	down	-1.56779	2.4671e-154	down	-1.1384	7.3842e-70	340.525	371.015	337.628	491.578	483.546	514.561	961.54	1044.33	979.251	DNAJ8_ARATH Chaperone protein dnaJ 8, chloroplastic OS=Arabidopsis thaliana GN=ATJ8 PE=2 SV=1
GH_D10G1086	AT2G01710	Chaperone DnaJ-domain superfamily protein	up	4.7311	0.00824625	up	5.72641	0.000612077	0.195952	0.0343207	0.177976	0.10599	0.18907	0.562972	0	0	0	-
GH_A01G1085	AT2G17880	Chaperone DnaJ-domain superfamily protein	down	-1.27505	3.21804e-122	down	-1.6741	2.44855e-27	381.26	389.537	420.342	351.233	263.396	334.665	876.427	930.209	958.24	DNJ11_ARATH Chaperone protein dnaJ 11, chloroplastic OS=Arabidopsis thaliana GN=ATJ11 PE=1 SV=2
GH_A02G1975	AT2G17880	Chaperone DnaJ-domain superfamily protein	down	-3.03288	5.81913e-181	down	-1.41167	2.65266e-11	7.03718	9.71399	8.18372	29.6394	20.5576	29.8074	62.357	63.16	68.8354	DNJ11_ARATH Chaperone protein dnaJ 11, chloroplastic OS=Arabidopsis thaliana GN=ATJ11 PE=1 SV=2
GH_D02G2448	AT2G17880	Chaperone DnaJ-domain superfamily protein	down	-1.49766	3.35111e-180	down	-1.04859	5.60957e-49	278.551	277.704	267.811	422.661	371.402	391.228	742.349	774.208	716.232	DNJ11_ARATH Chaperone protein dnaJ 11, chloroplastic OS=Arabidopsis thaliana GN=ATJ11 PE=1 SV=2
GH_D03G0090	AT2G17880	Chaperone DnaJ-domain superfamily protein	down	-2.70384	4.24878e-111	down	-1.32475	5.85609e-23	5.11265	5.24004	6.31656	17.072	12.4546	15.6325	30.2586	35.9807	36.7575	DNJ11_ARATH Chaperone protein dnaJ 11, chloroplastic OS=Arabidopsis thaliana GN=ATJ11 PE=1 SV=2
GH_D06G1782	AT4G04330	Chaperonin-like RbcX protein	down	-1.95765	0.000273298	down	-1.66516	0.023622	0.289166	0.268131	0.208566	0.0331219	0.590843	0.39584	1.01669	1.16245	0.734951	-
GH_D10G0115	AT4G04330	Chaperonin-like RbcX protein	down	-3.98323	3.87257e-24	down	-2.01215	3.11252e-09	0.363723	0.308726	0.343061	1.30754	1.02585	1.9533	5.22598	4.78018	5.46879	-
GH_A11G1610	AT3G21630	chitin elicitor receptor kinase 1	down	-3.82504	3.33697e-72	down	-3.62139	6.62817e-54	0.237911	0.234392	0.172193	0.308845	0.296508	0.179424	3.1477	2.85096	2.94722	CERK1_ARATH Chitin elicitor receptor kinase 1 OS=Arabidopsis thaliana GN=CERK1 PE=1 SV=1
GH_D08G1550	AT5G24090	chitinase A	down	-2.70678	7.2237e-05	down	-1.5362	0.0314836	0.140174	0.0315659	0.0409226	0.272951	0.212536	0.0517784	0.498711	0.370637	0.576817	CHIT3_VITVI Acidic endochitinase OS=Vitis vinifera GN=CHIT3 PE=2 SV=1
GH_D06G1603	AT1G29930	chlorophyll A/B binding protein 1	up	1.76119	6.13504e-137	up	1.17034	6.2622e-44	105.388	105.133	114.907	78.9606	72.6268	76.07	31.2524	32.9449	28.0192	CB22_TOBAC Chlorophyll a-b binding protein 21, chloroplastic OS=Nicotiana tabacum GN=CAB21 PE=2 SV=1
GH_D08G2157	AT1G19670	chlorophyllase 1	down	-2.89996	1.04991e-55	down	-1.17578	2.49958e-12	0.767377	1.00057	0.71634	3.22834	2.59605	2.81709	5.73336	6.31256	5.75025	CLH1_ARATH Chlorophyllase-1 OS=Arabidopsis thaliana GN=CLH1 PE=1 SV=1
GH_A11G0274	AT4G17090	chloroplast beta-amylase	down	-2.25072	4.40157e-95	down	-1.75045	5.858e-48	2.34508	2.20225	2.4585	3.85392	3.3379	3.21103	9.31966	11.3978	11.1785	BAM3_ARATH Beta-amylase 3, chloroplastic OS=Arabidopsis thaliana GN=BAM3 PE=1 SV=3
GH_A12G2327	AT4G17090	chloroplast beta-amylase	down	-1.04733	1.88318e-65	down	-2.16748	6.77353e-201	18.3718	17.472	19.5977	8.96507	9.26903	8.61368	35.4044	37.0767	37.2535	BAM3_ARATH Beta-amylase 3, chloroplastic OS=Arabidopsis thaliana GN=BAM3 PE=1 SV=3
GH_D11G0284	AT4G17090	chloroplast beta-amylase	down	-2.41321	2.34788e-141	down	-2.40884	1.61716e-109	2.28621	2.04744	2.42775	2.5703	2.41478	2.11611	11.4006	11.3963	11.6239	BAM3_ARATH Beta-amylase 3, chloroplastic OS=Arabidopsis thaliana GN=BAM3 PE=1 SV=3
GH_D12G2342	AT4G17090	chloroplast beta-amylase	down	-1.2873	1.63382e-111	down	-2.16026	8.18485e-234	21.2106	19.7748	22.4135	12.1977	12.1843	12.0763	48.6069	49.588	50.0167	BAM3_ARATH Beta-amylase 3, chloroplastic OS=Arabidopsis thaliana GN=BAM3 PE=1 SV=3
GH_D05G2566	AT1G05490	chromatin remodeling 31	up	1.3382	0.00416083	up	1.1882	0.0395526	0.259934	0.240194	0.177066	0.157081	0.299811	0.193135	0.0744084	0.0850764	0.0983567	CLSY3_ARATH SNF2 domain-containing protein CLASSY 3 OS=Arabidopsis thaliana GN=CLSY3 PE=1 SV=1
GH_D03G0349	AT4G37980	cinnamyl alcohol dehydrogenase 7	up	3.28312	0.0369086	up	3.37245	0.0497651	0.221757	0.131086	0.07553	0.125945	0.196137	0.167241	0	0	0.0380221	MTDH_FRAAN Probable mannitol dehydrogenase OS=Fragaria ananassa GN=CAD PE=2 SV=1
GH_D12G0806	AT4G37980	cinnamyl alcohol dehydrogenase 7	down	-2.22885	0.000287712	down	-1.54459	0.0210859	0.0950386	0.059925	0.155376	0.14805	0.146721	0.221168	0.426042	0.541248	0.391085	MTDH_FRAAN Probable mannitol dehydrogenase OS=Fragaria ananassa GN=CAD PE=2 SV=1
GH_D01G2178	AT1G36990	C-jun-amino-terminal kinase-interacting protein	down	-2.14906	0.00052506	down	-1.73139	0.017424	0.0734655	0.077204	0.0625555	0.071527	0.165398	0.06332	0.304938	0.453254	0.163752	-
GH_A01G0537	AT2G31083	CLAVATA3/ESR-RELATED 5	down	-3.6096	4.47682e-08	down	-2.39196	9.43404e-05	0.068039	0.107252	0.486653	0.596194	0.590843	0.175929	2.37228	2.22804	2.09986	CLE5_ARATH CLAVATA3
GH_D01G0519	AT2G31083	CLAVATA3/ESR-RELATED 5	down	-2.86843	1.9619e-06	down	-3.81909	0.020293	0.204117	0.321757	0.347609	0	0.459544	0	2.03338	2.42178	1.4699	CLE5_ARATH CLAVATA3
GH_A12G2131	AT5G50920	CLPC homologue 1	down	-1.32894	6.09532e-20	down	-1.36275	1.67182e-17	2.46257	2.74012	2.56558	2.61385	2.88856	2.47208	6.01268	6.51724	6.15959	CLPAA_SOLLC ATP-dependent Clp protease ATP-binding subunit ClpA homolog CD4A, chloroplastic OS=Solanum lycopersicum GN=CD4A PE=3 SV=1
GH_A01G1181	AT5G42900	cold regulated protein 27	down	-4.43963	1.37086e-08	down	-2.97111	3.35155e-05	0.0315128	0.0496747	0.0643992	0.245451	0.0608119	0.0814828	1.09874	0.717866	1.00498	-
GH_A05G2034	AT5G42900	cold regulated protein 27	down	-3.07362	8.36812e-56	down	-2.1636	3.87606e-30	1.15013	0.986478	1.45171	2.56891	2.18682	2.23042	9.98309	9.39157	9.15238	-
GH_D01G1248	AT5G42900	cold regulated protein 27	down	-3.75364	4.73365e-28	down	-3.34826	1.47401e-19	0.401392	0.29	0.273427	0.618769	0.258196	0.518941	5.58138	3.14317	4.12933	-
GH_D05G2065	AT5G42900	cold regulated protein 27	down	-3.71115	4.03689e-119	down	-2.07476	2.16413e-55	1.44464	1.4267	2.34758	5.01604	5.97866	5.53562	21.1968	21.8568	20.2335	-
GH_D06G0167	AT5G42900	cold regulated protein 27	down	-2.94216	4.40663e-64	down	-1.69955	2.23453e-28	1.33383	1.26154	1.99893	3.52076	3.97535	3.67883	11.1467	10.8035	11.0385	-
GH_D12G0237	AT5G42900	cold regulated protein 27	down	-3.18414	4.9219e-34	down	-1.50727	1.18573e-09	0.405928	0.399923	0.373297	1.04733	1.6646	1.28577	3.81632	3.75663	2.77703	-
GH_A01G0030	AT2G17870	cold shock domain protein 3	down	-1.62149	5.80841e-44	down	-1.06192	2.85735e-16	11.3683	9.09891	10.3565	16.7263	14.1974	17.1007	26.9966	34.2101	30.033	CSP3_ARATH Cold shock domain-containing protein 3 OS=Arabidopsis thaliana GN=CSP3 PE=1 SV=1
GH_D12G0274	AT2G21660	cold%2C circadian rhythm%2C and rna binding 2	down	-7.68244	2.99925e-195	down	-6.91172	2.2172e-181	0.320755	0.224719	0.327746	0.728681	0.378264	0.460766	57.205	58.9115	56.8295	GRP1_SINAL Glycine-rich RNA-binding protein GRP1A OS=Sinapis alba PE=2 SV=1
GH_D01G2142	AT5G06740	Concanavalin A-like lectin protein kinase family protein	down	-1.05169	2.17724e-43	down	-1.23543	8.82268e-41	7.12486	6.79177	6.40616	6.09523	7.19068	5.62331	13.4611	13.9271	13.1429	LRKS5_ARATH Probable L-type lectin-domain containing receptor kinase S.5 OS=Arabidopsis thaliana GN=LECRKS5 PE=2 SV=1
GH_D09G1392	AT5G06740	Concanavalin A-like lectin protein kinase family protein	down	-1.36265	0.00476476	down	-1.38484	0.0146154	0.128565	0.10133	0.103217	0.107291	0.124049	0.118725	0.274444	0.261493	0.292864	LRKS5_ARATH Probable L-type lectin-domain containing receptor kinase S.5 OS=Arabidopsis thaliana GN=LECRKS5 PE=2 SV=1
GH_A12G0567	AT3G02380	CONSTANS-like 2	down	-2.06809	1.80614e-104	down	-2.01867	4.93159e-72	3.99961	4.56809	4.45385	5.42528	4.29818	4.37617	17.178	17.2766	17.6411	COL2_ARATH Zinc finger protein CONSTANS-LIKE 2 OS=Arabidopsis thaliana GN=COL2 PE=1 SV=1
GH_A12G2747	AT5G52740	Copper transport protein family	down	-1.04153	3.28677e-102	down	-1.24642	1.23527e-64	171.522	168.395	166.309	156.109	143.026	163.583	325.201	330.33	344.257	-
GH_D12G2775	AT5G52740	Copper transport protein family	down	-1.56114	5.74544e-263	down	-1.55071	5.41951e-128	270.139	244.907	250.88	270.084	257.889	284.875	720.848	715.883	731.813	-
GH_A03G1702	AT1G68390	Core-2/I-branching beta-1%2C6-N-acetylglucosaminyltransferase family protein	down	-2.00518	2.47267e-11	down	-2.15302	2.49255e-09	0.381699	0.306741	0.41296	0.48093	0.231085	0.328987	1.5657	1.59837	1.07793	-
GH_D02G1859	AT1G68390	Core-2/I-branching beta-1%2C6-N-acetylglucosaminyltransferase family protein	down	-2.24177	1.75895e-30	down	-2.10939	5.76637e-24	0.748429	0.884831	1.10123	1.22418	1.02544	0.832143	3.42963	3.98528	4.74288	-
GH_A10G0757	AT1G15385	cotton fiber protein	down	-3.58128	2.09928e-06	down	-2.08207	0.00246694	0.213837	0	0.109249	0.416389	0.412652	0.207345	1.53109	0.913356	1.59489	-
GH_D10G0819	AT1G15385	cotton fiber protein	down	-1.87991	4.4038e-38	down	-1.51855	4.28441e-24	7.1918	9.43819	8.22756	11.1899	10.0934	12.2786	31.0227	28.0236	28.1783	-
GH_A08G0932	AT5G57510	cotton fiber protein	down	-1.71794	9.52315e-86	down	-1.89317	5.56731e-86	23.257	24.0245	22.1459	21.2944	22.6311	20.9835	80.1645	71.3676	67.9082	-
GH_D08G0934	AT5G57510	cotton fiber protein	down	-3.08162	6.96052e-14	down	-1.9226	6.76071e-06	0.371122	0.50701	0.252807	1.39714	0.572938	0.703715	3.20411	3.17033	2.95253	-
GH_D05G0843	AT4G25490	C-repeat/DRE binding factor 1	down	-1.16635	1.37171e-33	down	-2.52837	1.93293e-108	12.1887	10.6929	9.66244	4.23329	4.5621	4.6691	24.9116	22.3265	23.2207	DRE1B_ARATH Dehydration-responsive element-binding protein 1B OS=Arabidopsis thaliana GN=DREB1B PE=2 SV=2
GH_A03G0224	AT5G51990	C-repeat-binding factor 4	down	-1.24759	4.05463e-33	down	-2.15816	1.08656e-71	9.78044	11.2938	9.23629	5.0937	5.77713	6.23779	23.1996	22.3876	23.532	DRE1D_ARATH Dehydration-responsive element-binding protein 1D OS=Arabidopsis thaliana GN=DREB1D PE=2 SV=1
GH_A05G0849	AT5G51990	C-repeat-binding factor 4	down	-1.11258	3.38319e-50	down	-2.79399	7.83416e-170	22.5836	24.1198	24.0347	8.51285	6.96923	7.74087	52.7522	46.9533	46.8813	DRE1D_ARATH Dehydration-responsive element-binding protein 1D OS=Arabidopsis thaliana GN=DREB1D PE=2 SV=1
GH_A12G2805	AT5G51990	C-repeat-binding factor 4	down	-1.13193	2.64324e-75	down	-2.24709	1.24064e-165	50.2034	54.9329	54.3001	26.7564	23.2949	27.5033	111.664	110.585	112.632	DRE1D_ARATH Dehydration-responsive element-binding protein 1D OS=Arabidopsis thaliana GN=DREB1D PE=2 SV=1
GH_D11G0092	AT5G51990	C-repeat-binding factor 4	down	-1.26472	1.61182e-34	down	-2.7654	5.54199e-95	10.5116	11.7237	9.76673	3.73817	3.57508	4.72089	26.7136	22.0953	25.0527	DRE1D_ARATH Dehydration-responsive element-binding protein 1D OS=Arabidopsis thaliana GN=DREB1D PE=2 SV=1
GH_D12G2833	AT5G51990	C-repeat-binding factor 4	down	-1.48961	2.53006e-139	down	-2.49039	7.24343e-232	43.7331	46.7995	45.0246	24.9028	22.0702	24.4355	124.652	119.817	120.552	DRE1D_ARATH Dehydration-responsive element-binding protein 1D OS=Arabidopsis thaliana GN=DREB1D PE=2 SV=1
GH_A10G2617	AT3G55950	CRINKLY4 related 3	down	-1.0198	9.30353e-40	down	-2.05412	3.56488e-101	5.95038	5.15713	5.45162	2.86422	2.70982	2.97947	10.2609	10.8246	11.1681	ACCR4_ARATH Serine
GH_A05G2525	AT5G47850	CRINKLY4 related 4	down	-1.26055	1.12216e-77	down	-1.95205	7.76296e-118	7.4631	6.77801	7.31474	4.89164	5.00387	4.15437	16.9841	16.6434	15.9341	ACCR4_ARATH Serine
GH_A12G2610	AT5G11440	CTC-interacting domain 5	up	7.81276	2.67702e-37	up	7.7914	2.53883e-36	19.3778	17.7479	18.0213	17.7101	20.0316	19.6046	0	0	0.200856	CID5_ARATH Polyadenylate-binding protein-interacting protein 5 OS=Arabidopsis thaliana GN=CID5 PE=2 SV=1
GH_D12G2132	AT5G11440	CTC-interacting domain 5	up	4.55253	0.0122661	up	4.4404	0.0325494	0.276593	0.153884	0.0997488	0.126727	0.188385	0.21035	0	0	0	CID5_ARATH Polyadenylate-binding protein-interacting protein 5 OS=Arabidopsis thaliana GN=CID5 PE=2 SV=1
GH_A01G0714	AT1G11530	C-terminal cysteine residue is changed to a serine 1	down	-1.13603	0.0119406	down	-1.24895	0.015231	0.556971	1.06088	0.948516	0.587464	0.985247	0.900101	1.44491	1.65207	2.19644	CXXS1_ARATH Thioredoxin-like protein CXXS1 OS=Arabidopsis thaliana GN=CXXS1 PE=2 SV=2
GH_D01G0710	AT1G11530	C-terminal cysteine residue is changed to a serine 1	down	-4.41327	1.73855e-116	down	-2.00047	5.23834e-33	1.07587	1.51159	1.00372	4.87306	7.76302	7.55944	27.027	20.9121	25.1196	CXXS1_ARATH Thioredoxin-like protein CXXS1 OS=Arabidopsis thaliana GN=CXXS1 PE=2 SV=2
GH_A03G0590	AT2G26975	Ctr copper transporter family	down	-1.90061	2.2054e-80	down	-1.06407	1.00642e-17	9.50505	9.64466	9.63573	20.6217	15.4538	17.9975	34.6225	36.3896	32.0683	COPT6_ARATH Copper transporter 6 OS=Arabidopsis thaliana GN=COPT6 PE=2 SV=1
GH_D03G1383	AT2G26975	Ctr copper transporter family	up	5.69741	0.000164844	up	4.61389	0.0226431	0.692297	0.353932	0.305896	0.291473	0.288856	0.0967609	0	0	0	COPT6_ARATH Copper transporter 6 OS=Arabidopsis thaliana GN=COPT6 PE=2 SV=1
GH_A12G0034	AT3G22640	cupin family protein	down	-1.88386	4.72743e-09	down	-1.63118	4.05117e-06	0.292204	0.199888	0.304206	0.375747	0.372375	0.242348	1.24949	0.784959	0.78271	AMP21_MACIN Vicilin-like antimicrobial peptides 2-1 OS=Macadamia integrifolia GN=AMP2-1 PE=2 SV=1
GH_A02G1559	AT4G38100	CURVATURE THYLAKOID 1D-like protein	up	1.35285	0.000290821	up	1.07556	0.0278233	1.56322	1.99922	1.62743	1.92401	1.02452	1.56343	0.697827	0.755881	0.515827	CUT1D_ARATH Protein CURVATURE THYLAKOID 1D, chloroplastic OS=Arabidopsis thaliana GN=CURT1D PE=1 SV=1
GH_A11G2268	AT1G70210	CYCLIN D1%3B1	down	-1.2377	2.42853e-18	down	-1.08969	5.70267e-12	2.86274	2.55126	2.67659	3.40659	3.12326	2.92702	5.70829	6.34021	6.29433	CCD11_ARATH Cyclin-D1-1 OS=Arabidopsis thaliana GN=CYCD1-1 PE=1 SV=3
GH_D08G1647	AT3G60550	cyclin p3%3B2	up	1.81318	1.59011e-06	up	1.35088	0.00445958	1.64987	2.09738	1.93055	1.70997	1.36083	1.27294	0.662731	0.644085	0.273759	CCU22_ARATH Cyclin-U2-2 OS=Arabidopsis thaliana GN=CYCU2-2 PE=1 SV=1
GH_D12G1107	AT3G60550	cyclin p3%3B2	up	1.79053	1.34039e-11	up	1.32087	3.35693e-05	3.08327	3.95275	3.47728	2.44139	2.54292	3.04342	0.892138	1.23863	0.816013	CCU22_ARATH Cyclin-U2-2 OS=Arabidopsis thaliana GN=CYCU2-2 PE=1 SV=1
GH_A12G1967	AT3G47500	cycling DOF factor 3	down	-1.73072	1.68548e-211	down	-1.19978	2.13717e-73	28.7609	28.6854	29.9165	45.4789	47.1704	40.4076	90.7431	97.0371	90.155	CDF3_ARATH Cyclic dof factor 3 OS=Arabidopsis thaliana GN=CDF3 PE=1 SV=2
GH_A05G1628	AT4G27460	Cystathionine beta-synthase (CBS) family protein	down	-1.1043	0.00979241	down	-1.40405	0.00576897	0.296253	0.331812	0.254914	0.288436	0.210624	0.262061	0.660142	0.732588	0.449136	CBSX5_ARATH CBS domain-containing protein CBSX5 OS=Arabidopsis thaliana GN=CBSX5 PE=2 SV=2
GH_D11G3296	AT3G49340	Cysteine proteinases superfamily protein	down	-2.17985	0.000725615	down	-2.32759	0.00491049	0.0983012	0.0845211	0.164362	0.208816	0.0172452	0.0924283	0.912492	0.305361	0.257416	SAG39_ORYSI Senescence-specific cysteine protease SAG39 OS=Oryza sativa subsp. indica GN=OsI_14861 PE=3 SV=1
GH_D11G0964	AT3G61440	cysteine synthase C1	up	1.34979	3.35045e-07	up	1.06324	0.000769691	1.82681	2.08046	1.6775	1.39468	1.69276	1.76875	0.721522	0.824967	0.579531	CAS1_MALDO L-3-cyanoalanine synthase 1, mitochondrial OS=Malus domestica GN=CAS1 PE=1 SV=1
GH_D11G1157	AT4G23160	cysteine-rich RECEPTOR-like kinase	up	1.66093	4.20251e-11	up	1.20053	0.000203806	0.956143	1.01866	0.896128	0.751152	0.610798	0.843993	0.197068	0.366147	0.312049	POLX_TOBAC Retrovirus-related Pol polyprotein from transposon TNT 1-94 OS=Nicotiana tabacum PE=2 SV=1
GH_D06G1400	AT4G23220	cysteine-rich RECEPTOR-like kinase	down	-1.21032	3.04113e-10	down	-1.48034	1.45598e-12	1.28366	0.917213	1.18002	1.08113	1.02	0.849888	3.15264	1.82129	2.53146	CRK14_ARATH Cysteine-rich receptor-like protein kinase 14 OS=Arabidopsis thaliana GN=CRK14 PE=2 SV=2
GH_A05G1687	AT4G05200	cysteine-rich RLK (RECEPTOR-like protein kinase) 25	down	-2.41723	1.44178e-202	down	-1.26393	1.73288e-49	2.68145	2.60032	2.60116	5.64439	6.60243	6.27519	14.2606	13.5312	12.6404	CRK25_ARATH Cysteine-rich receptor-like protein kinase 25 OS=Arabidopsis thaliana GN=CRK25 PE=3 SV=1
GH_A06G1370	AT4G38830	cysteine-rich RLK (RECEPTOR-like protein kinase) 26	down	-2.34344	2.68232e-06	down	-2.00731	0.000235239	0.0827756	0.043494	0.0751819	0.0805915	0.106491	0.0832351	0.297771	0.301178	0.387931	CRK26_ARATH Cysteine-rich receptor-like protein kinase 26 OS=Arabidopsis thaliana GN=CRK26 PE=2 SV=1
GH_D09G0838	AT4G38830	cysteine-rich RLK (RECEPTOR-like protein kinase) 26	down	-1.02653	0.000202428	down	-1.12395	0.000636843	0.451047	0.341559	0.469915	0.318596	0.546139	0.377324	0.980147	0.629591	0.846147	CRK26_ARATH Cysteine-rich receptor-like protein kinase 26 OS=Arabidopsis thaliana GN=CRK26 PE=2 SV=1
GH_A07G0896	AT4G18260	Cytochrome b561/ferric reductase transmembrane protein family	up	2.02602	4.72151e-14	up	1.37593	4.27188e-05	3.61579	3.69765	3.17814	2.32169	2.40088	2.34572	1.0651	0.664259	0.746616	B561M_ARATH Cytochrome b561 domain-containing protein At4g18260 OS=Arabidopsis thaliana GN=At4g18260 PE=2 SV=1
GH_D07G0897	AT4G18260	Cytochrome b561/ferric reductase transmembrane protein family	up	1.87849	1.85148e-09	up	1.01228	0.0121348	2.80583	4.44266	2.73899	1.92689	2.36886	1.48987	1.24782	0.499352	0.850487	B561M_ARATH Cytochrome b561 domain-containing protein At4g18260 OS=Arabidopsis thaliana GN=At4g18260 PE=2 SV=1
GH_A05G1271	AT1G52565	cytochrome P450 family protein	down	-2.36959	2.42186e-48	down	-1.70592	1.73083e-23	3.31862	3.87771	3.41466	4.92566	6.18018	6.66075	17.8591	19.3622	15.3273	-
GH_D05G1268	AT1G52565	cytochrome P450 family protein	down	-1.2519	7.20277e-09	down	-1.23145	1.64952e-08	2.87768	4.64593	3.46208	4.3382	3.44836	3.90044	7.8025	8.06208	9.07226	-
GH_D10G0833	AT1G52565	cytochrome P450 family protein	down	-1.45166	1.02742e-84	down	-1.11077	4.09632e-45	33.4647	36.2529	32.1547	42.1167	48.9488	45.2451	88.8908	87.0969	91.4866	-
GH_D08G2726	AT2G26710	Cytochrome P450 superfamily protein	down	-1.13784	0.00568146	down	-1.07858	0.0335527	0.196499	0.209535	0.283456	0.168807	0.368041	0.209213	0.503765	0.543077	0.392406	C734A_ARATH Cytochrome P450 734A1 OS=Arabidopsis thaliana GN=CYP734A1 PE=2 SV=1
GH_D10G0581	AT5G07990	Cytochrome P450 superfamily protein TT7	up	1.61247	2.49761e-59	up	1.1712	8.95579e-22	10.85	10.7865	11.5415	8.67003	8.03824	9.02849	3.69139	3.33646	3.37512	C71A1_PERAE Cytochrome P450 71A1 OS=Persea americana GN=CYP71A1 PE=1 SV=2
GH_D07G1076	AT2G29090	cytochrome P450%2C family 707%2C subfamily A%2C polypeptide 2	down	-2.196	9.09267e-36	down	-2.50327	6.69176e-35	0.840464	0.875935	0.993631	0.784474	0.844453	0.646569	3.51163	4.35133	3.94442	ABAH2_ARATH Abscisic acid 8'-hydroxylase 2 OS=Arabidopsis thaliana GN=CYP707A2 PE=2 SV=1
GH_A03G2132	AT3G19270	cytochrome P450%2C family 707%2C subfamily A%2C polypeptide 4	down	-1.10844	5.51056e-10	down	-1.54202	9.84605e-15	1.63236	1.85783	1.36526	1.12907	1.5203	1.15706	4.00255	2.74584	3.33266	ABAH4_ARATH Abscisic acid 8'-hydroxylase 4 OS=Arabidopsis thaliana GN=CYP707A4 PE=2 SV=2
GH_D07G0626	AT1G13080	cytochrome P450%2C family 71%2C subfamily B%2C polypeptide 2	down	-2.1674	7.25263e-11	down	-1.08702	0.00197597	0.313031	0.287093	0.139572	0.376809	0.768819	0.559226	1.28987	0.729296	1.253	C71A1_PERAE Cytochrome P450 71A1 OS=Persea americana GN=CYP71A1 PE=1 SV=2
GH_A07G0623	AT3G26210	cytochrome P450%2C family 71%2C subfamily B%2C polypeptide 23	down	-4.70379	7.59315e-34	down	-2.1363	1.04668e-13	0.0630994	0.0773623	0.0859662	0.532432	0.527653	0.290056	1.97306	1.63705	1.86086	C71A9_SOYBN Cytochrome P450 71A9 OS=Glycine max GN=CYP71A9 PE=2 SV=1
GH_D01G0859	AT3G26320	cytochrome P450%2C family 71%2C subfamily B%2C polypeptide 36	down	-3.16082	3.94517e-173	down	-1.05803	1.27084e-23	1.31345	1.34298	1.24535	5.6336	6.74759	5.30846	11.3751	10.361	11.7592	C71DA_SOYBN Cytochrome P450 71D10 OS=Glycine max GN=CYP71D10 PE=2 SV=1
GH_A01G2121	AT2G42250	cytochrome P450%2C family 712%2C subfamily A%2C polypeptide 1	up	1.12217	0.0251172	up	1.27718	0.0150257	0.498953	0.612751	0.343837	0.508382	0.626975	0.585066	0.173389	0.379975	0.107435	C93A1_SOYBN 3,9-dihydroxypterocarpan 6A-monooxygenase OS=Glycine max GN=CYP93A1 PE=1 SV=1
GH_A09G1964	AT5G52400	cytochrome P450%2C family 715%2C subfamily A%2C polypeptide 1	down	-1.89656	0.0236835	down	-2.11754	0.0372364	0.0229404	0.0542425	0.0468807	0.0446701	0.0332019	0.0296585	0.171396	0.114315	0.1416	C14A1_ARATH Cytochrome P450 714A1 OS=Arabidopsis thaliana GN=CYP714A1 PE=2 SV=1
GH_D09G1912	AT5G52400	cytochrome P450%2C family 715%2C subfamily A%2C polypeptide 1	down	-2.67409	1.00541e-12	down	-2.36183	1.76806e-09	0.103232	0.153687	0.210963	0.17868	0.243481	0.163122	0.728433	1.24114	0.790598	C14A1_ARATH Cytochrome P450 714A1 OS=Arabidopsis thaliana GN=CYP714A1 PE=2 SV=1
GH_D06G0061	AT1G19630	cytochrome P450%2C family 722%2C subfamily A%2C polypeptide 1	up	1.28006	1.3474e-05	up	1.17439	0.000348753	1.22634	1.17504	0.909089	1.00669	1.21807	1.04144	0.509026	0.427945	0.383428	ABAH4_ARATH Abscisic acid 8'-hydroxylase 4 OS=Arabidopsis thaliana GN=CYP707A4 PE=2 SV=2
GH_D04G0612	AT5G14400	cytochrome P450%2C family 724%2C subfamily A%2C polypeptide 1	up	1.90574	2.02822e-06	up	1.36896	0.0149553	0.729676	0.698727	1.03127	0.411647	0.960661	0.405558	0.203801	0.194184	0.224495	C724B_ORYSJ Cytochrome P450 724B1 OS=Oryza sativa subsp. japonica GN=CYP724B1 PE=1 SV=1
GH_A12G1305	AT2G46660	cytochrome P450%2C family 78%2C subfamily A%2C polypeptide 6	up	2.11851	3.94434e-07	up	1.88149	6.21302e-05	0.588652	0.74233	0.96237	0.556745	0.757301	0.7248	0.195468	0.0638551	0.230696	C78A3_SOYBN Cytochrome P450 78A3 OS=Glycine max GN=CYP78A3 PE=2 SV=1
GH_D12G1324	AT2G46660	cytochrome P450%2C family 78%2C subfamily A%2C polypeptide 6	up	1.68196	0.000145489	up	1.26979	0.0224195	0.717595	0.653957	0.504099	0.436663	0.573385	0.492864	0.223393	0.287348	0.0692088	C78A6_ARATH Cytochrome P450 78A6 OS=Arabidopsis thaliana GN=CYP78A6 PE=2 SV=1
GH_D05G2108	AT4G37320	cytochrome P450%2C family 81%2C subfamily D%2C polypeptide 5	down	-2.58826	1.41265e-09	down	-1.85948	3.38163e-05	0.115365	0.118205	0.0707275	0.157249	0.155838	0.238639	0.488429	0.706282	0.605277	C81E1_GLYEC Isoflavone 2'-hydroxylase OS=Glycyrrhiza echinata GN=CYP81E1 PE=1 SV=2
GH_A05G2640	AT4G37370	cytochrome P450%2C family 81%2C subfamily D%2C polypeptide 8	down	-1.76571	6.02986e-136	down	-1.17457	2.43282e-62	10.3408	11.1209	11.8702	17.5696	18.7009	16.4995	34.5459	36.459	37.3502	C81E8_MEDTR Cytochrome P450 81E8 OS=Medicago truncatula GN=CYP81E8 PE=2 SV=1
GH_A11G2336	AT4G37370	cytochrome P450%2C family 81%2C subfamily D%2C polypeptide 8	down	-2.66439	6.9268e-32	down	-1.40773	3.60451e-11	0.352554	0.301419	0.561726	0.779587	1.0724	1.14336	2.35131	2.33109	2.4958	C81E8_MEDTR Cytochrome P450 81E8 OS=Medicago truncatula GN=CYP81E8 PE=2 SV=1
GH_A12G0562	AT4G37370	cytochrome P450%2C family 81%2C subfamily D%2C polypeptide 8	down	-2.53244	2.3075e-50	down	-1.42786	7.92755e-20	0.609499	0.800645	0.8548	1.59408	1.64896	1.80775	4.07758	4.10068	4.14327	C81D1_ARATH Cytochrome P450 81D1 OS=Arabidopsis thaliana GN=CYP81D1 PE=2 SV=1
GH_D05G2662	AT4G37370	cytochrome P450%2C family 81%2C subfamily D%2C polypeptide 8	down	-1.07097	7.73351e-89	down	-1.09928	1.39556e-65	40.5583	42.8667	41.2412	45.5208	42.0626	41.2487	85.1022	83.4465	82.7372	C81E8_MEDTR Cytochrome P450 81E8 OS=Medicago truncatula GN=CYP81E8 PE=2 SV=1
GH_D07G0866	AT4G37370	cytochrome P450%2C family 81%2C subfamily D%2C polypeptide 8	down	-3.24601	1.29531e-46	down	-1.01995	4.21518e-07	0.310106	0.338421	0.316865	1.61413	1.43853	1.69621	2.83674	3.49817	2.44175	C81D1_ARATH Cytochrome P450 81D1 OS=Arabidopsis thaliana GN=CYP81D1 PE=2 SV=1
GH_D12G0582	AT4G37370	cytochrome P450%2C family 81%2C subfamily D%2C polypeptide 8	down	-2.11491	1.78632e-39	down	-1.2038	1.65749e-14	0.938151	1.09265	0.842589	1.76862	1.9949	1.96226	3.899	4.25382	3.83591	C81D1_ARATH Cytochrome P450 81D1 OS=Arabidopsis thaliana GN=CYP81D1 PE=2 SV=1
GH_D05G3216	AT4G31940	cytochrome P450%2C family 82%2C subfamily C%2C polypeptide 4	down	-1.19471	1.04952e-91	down	-1.05295	2.07309e-61	21.6658	18.7952	19.7809	22.872	25.0526	22.2457	44.9054	42.8515	44.6482	C82A3_SOYBN Cytochrome P450 82A3 OS=Glycine max GN=CYP82A3 PE=2 SV=1
GH_D06G0116	AT4G31940	cytochrome P450%2C family 82%2C subfamily C%2C polypeptide 4	down	-1.92149	2.55629e-15	down	-1.05136	9.25884e-05	0.423585	0.415064	0.350933	0.568455	0.82846	0.932456	1.48259	1.51586	1.36618	C82A4_SOYBN Cytochrome P450 82A4 OS=Glycine max GN=CYP82A4 PE=2 SV=1
GH_D07G0579	AT1G12740	cytochrome P450%2C family 87%2C subfamily A%2C polypeptide 2	down	-1.48202	0.0456412	down	-1.90681	0.0273126	0.142263	0.0195004	0.0758421	0.120443	0.0358086	0.0319871	0.277279	0.176129	0.203623	C87A3_ORYSJ Cytochrome P450 87A3 OS=Oryza sativa subsp. japonica GN=CYP87A3 PE=2 SV=3
GH_D13G0947	AT1G64940	cytochrome P450%2C family 87%2C subfamily A%2C polypeptide 6	down	-3.50044	0.000171404	down	-1.90765	0.027528	0.154088	0.0346992	0	0.214318	0.212394	0.284591	1.37054	0.689494	0.362329	C89A2_ARATH Cytochrome P450 89A2 OS=Arabidopsis thaliana GN=CYP89A2 PE=2 SV=2
GH_A05G1364	AT3G13730	cytochrome P450%2C family 90%2C subfamily D%2C polypeptide 1	up	1.35682	0.00961787	up	1.27886	0.0392478	0.432976	0.633763	0.7205	0.578127	0.429704	0.767689	0.462132	0.105678	0.101811	C90D1_ARATH 3-epi-6-deoxocathasterone 23-monooxygenase OS=Arabidopsis thaliana GN=CYP90D1 PE=2 SV=1
GH_A07G2378	AT5G63450	cytochrome P450%2C family 94%2C subfamily B%2C polypeptide 1	down	-1.14851	2.67266e-17	down	-1.68245	5.77994e-24	2.16278	2.74971	2.38455	2.15736	1.8082	1.29522	5.51841	4.73219	5.21382	C94A1_VICSA Cytochrome P450 94A1 OS=Vicia sativa GN=CYP94A1 PE=2 SV=2
GH_A07G2379	AT5G63450	cytochrome P450%2C family 94%2C subfamily B%2C polypeptide 1	down	-1.86093	8.43609e-44	down	-2.37552	1.77163e-49	1.47918	1.88578	1.83056	1.39999	1.4784	0.8838	6.25224	5.70548	5.97771	C94A1_VICSA Cytochrome P450 94A1 OS=Vicia sativa GN=CYP94A1 PE=2 SV=2
GH_A08G0082	AT2G27690	cytochrome P450%2C family 94%2C subfamily C%2C polypeptide 1	down	-1.62815	4.69059e-12	down	-1.34843	3.42242e-07	0.646043	0.563746	0.554032	0.741318	0.645614	0.894898	1.86752	2.086	1.32924	C94C1_ARATH Cytochrome P450 94C1 OS=Arabidopsis thaliana GN=CYP94C1 PE=2 SV=1
GH_D08G0086	AT2G27690	cytochrome P450%2C family 94%2C subfamily C%2C polypeptide 1	down	-2.5732	2.08451e-52	down	-1.87755	1.36755e-27	0.884323	0.971955	0.878727	1.564	1.45602	1.65726	5.27356	5.40588	4.92433	C94C1_ARATH Cytochrome P450 94C1 OS=Arabidopsis thaliana GN=CYP94C1 PE=2 SV=1
GH_D11G2399	AT4G39490	cytochrome P450%2C family 96%2C subfamily A%2C polypeptide 10	down	-2.29672	7.07868e-110	down	-1.35515	1.07733e-38	2.44565	2.35955	2.02325	4.81963	5.00381	4.08377	10.6259	10.9243	10.8884	C96AF_ARATH Alkane hydroxylase MAH1 OS=Arabidopsis thaliana GN=CYP96A15 PE=2 SV=1
GH_A13G2171	AT5G21482	cytokinin oxidase 7	up	2.15451	9.11192e-06	up	1.49731	0.0212746	0.58598	0.539587	0.462401	0.406706	0.33588	0.315035	0.0722454	0.0826033	0.179058	CKX7_ARATH Cytokinin dehydrogenase 7 OS=Arabidopsis thaliana GN=CKX7 PE=1 SV=1
GH_D04G0740	AT3G63440	cytokinin oxidase/dehydrogenase 6	down	-2.3994	0.000320307	up	1.25826	0.00816311	0.0576824	0.0909267	0.0235758	0.516676	0.946158	0.879983	0.143656	0.492755	0.2611	CKX6_ARATH Cytokinin dehydrogenase 6 OS=Arabidopsis thaliana GN=CKX6 PE=2 SV=2
GH_D09G2005	AT4G23750	cytokinin response factor 2	down	-1.78924	7.81915e-72	down	-1.29611	2.989e-30	4.588	4.11874	4.8509	5.95018	6.73429	7.44314	14.36	15.0316	15.4172	CRF2_ARATH Ethylene-responsive transcription factor CRF2 OS=Arabidopsis thaliana GN=CRF2 PE=1 SV=1
GH_D12G1906	AT2G34580	cytomegalovirus UL139 protein	up	1.39465	0.000435607	up	1.03637	0.0427314	2.40371	2.13565	2.18816	1.74458	2.15061	1.63858	0.653056	0.746685	1.03409	-
GH_D03G1291	AT2G24200	Cytosol aminopeptidase family protein	up	2.4784	1.06634e-08	up	2.21201	7.38374e-06	15.2097	12.8271	12.6465	9.62446	11.9032	14.079	1.301	1.94522	3.72055	AMPL2_ORYSJ Leucine aminopeptidase 2, chloroplastic OS=Oryza sativa subsp. japonica GN=Os02g0794700 PE=2 SV=1
GH_A03G1602	AT1G60420	DC1 domain-containing protein	up	1.84506	5.28933e-253	up	1.19568	6.4355e-80	116.236	104.87	111.644	75.5378	76.4584	71.6606	28.0602	30.7992	29.9781	NRX1_ARATH Probable nucleoredoxin 1 OS=Arabidopsis thaliana GN=At1g60420 PE=1 SV=1
GH_A12G2573	AT5G42050	DCD (Development and Cell Death) domain protein	down	-1.08526	2.15369e-108	down	-1.43347	1.04296e-112	127.349	129.052	128.173	107.457	102.468	108.42	262.566	246.318	274.092	B2_DAUCA B2 protein OS=Daucus carota PE=2 SV=1
GH_A03G1927	AT5G45830	delay of germination 1	up	1.18854	0.0153806	up	1.15847	0.0389867	0.751411	0.63924	1.09684	0.998671	0.736526	0.801843	0.326745	0.339628	0.368103	HBP1C_WHEAT Transcription factor HBP-1b(c1) (Fragment) OS=Triticum aestivum PE=1 SV=2
GH_A01G2389	AT3G55610	delta 1-pyrroline-5-carboxylate synthase 2	up	1.08507	4.60582e-22	up	1.95218	1.44662e-68	5.10472	4.75848	4.97773	9.12929	9.36875	10.0556	2.31242	2.34754	2.07318	P5CS_ACTDE Delta-1-pyrroline-5-carboxylate synthase OS=Actinidia deliciosa PE=2 SV=1
GH_A08G0269	AT4G15560	Deoxyxylulose-5-phosphate synthase	down	-1.43649	3.65362e-220	down	-1.25578	3.9592e-120	92.1176	83.1196	91.9403	107.984	104.935	106.041	233.675	229.318	230.32	DXS2_ORYSJ Probable 1-deoxy-D-xylulose-5-phosphate synthase 2, chloroplastic OS=Oryza sativa subsp. japonica GN=Os07g0190000 PE=2 SV=1
GH_A08G0271	AT4G15560	Deoxyxylulose-5-phosphate synthase	down	-1.41244	2.67367e-68	down	-1.06691	1.4147e-35	5.36151	4.40103	5.01552	6.39876	6.55589	6.88905	12.3476	12.1714	13.2427	DXS2_ORYSJ Probable 1-deoxy-D-xylulose-5-phosphate synthase 2, chloroplastic OS=Oryza sativa subsp. japonica GN=Os07g0190000 PE=2 SV=1
GH_D12G0102	AT3G62730	desiccation-like protein	down	-1.59198	9.14565e-76	down	-1.29327	6.33544e-45	9.8927	10.5272	11.2162	14.4055	13.7577	12.6782	33.3596	28.3336	29.4752	DRPE_CRAPL Desiccation-related protein PCC13-62 OS=Craterostigma plantagineum PE=2 SV=1
GH_A02G0730	AT2G34930	disease resistance family protein / LRR family protein	down	-1.8073	5.02234e-13	down	-2.26751	6.01688e-16	0.226696	0.231225	0.354267	0.194748	0.2316	0.181023	0.971403	0.920815	0.781952	GSO1_ARATH LRR receptor-like serine
GH_A07G0986	AT2G34930	disease resistance family protein / LRR family protein	down	-1.96752	1.12418e-26	down	-1.20247	1.86015e-10	2.75158	3.43523	2.47416	6.04377	4.80011	4.66729	10.2516	10.6558	11.6398	-
GH_A08G2221	AT2G34930	disease resistance family protein / LRR family protein	down	-1.58625	4.8377e-88	down	-1.53811	4.97761e-62	5.95977	5.65245	5.38287	5.88333	6.11884	6.6105	17.1716	15.253	16.6457	BRL2_ARATH Serine
GH_A10G1481	AT2G34930	disease resistance family protein / LRR family protein	down	-1.35865	0.000460348	down	-1.07599	0.0167157	0.133323	0.105081	0.130037	0.147506	0.140335	0.188037	0.26412	0.405525	0.243142	GSO2_ARATH LRR receptor-like serine
GH_A11G3333	AT2G34930	disease resistance family protein / LRR family protein	down	-2.92533	2.71155e-204	down	-2.33222	5.58673e-105	1.72998	1.64395	1.28502	2.06062	2.99511	2.45075	12.3065	10.7082	11.3094	RLP12_ARATH Receptor-like protein 12 OS=Arabidopsis thaliana GN=RLP12 PE=2 SV=2
GH_A11G3343	AT2G34930	disease resistance family protein / LRR family protein	down	-2.32074	1.06737e-14	down	-1.75526	6.64448e-09	0.266312	0.13752	0.1689	0.357635	0.327843	0.225577	0.937683	0.902149	0.982511	GSO1_ARATH LRR receptor-like serine
GH_A11G3348	AT2G34930	disease resistance family protein / LRR family protein	down	-2.04401	0.00280241	down	-2.0236	0.00742608	0.0685892	0.0635997	0	0.0157128	0.0467153	0.0938919	0.180867	0.229775	0.149424	FLS2_ARATH LRR receptor-like serine
GH_D11G3361	AT2G34930	disease resistance family protein / LRR family protein	down	-2.25814	2.34942e-10	down	-1.32172	0.00057309	0.120413	0.130904	0.101824	0.161705	0.27243	0.28988	0.610108	0.472935	0.546759	RLP12_ARATH Receptor-like protein 12 OS=Arabidopsis thaliana GN=RLP12 PE=2 SV=2
GH_D11G3319	AT1G58390	Disease resistance protein (CC-NBS-LRR class) family	down	-1.66237	9.96739e-63	down	-1.38531	7.06491e-36	2.27347	1.86592	1.82386	2.42691	3.02755	2.21052	6.34049	5.7693	6.12093	DRL7_ARATH Probable disease resistance protein At1g58390 OS=Arabidopsis thaliana GN=At1g58390 PE=2 SV=4
GH_A04G0363	AT5G63020	Disease resistance protein (CC-NBS-LRR class) family	up	6.42154	2.36428e-24	up	2.40765	0.0288304	2.60092	2.05833	2.24541	0.17571	0.19462	0.0960746	0.0132194	0.0604586	0.0109213	DRL40_ARATH Probable disease resistance protein At5g63020 OS=Arabidopsis thaliana GN=At5g63020 PE=2 SV=2
GH_D05G3737	AT5G63020	Disease resistance protein (CC-NBS-LRR class) family	up	1.36953	4.89473e-06	up	1.22954	0.000411003	1.37796	1.32635	1.28339	1.22288	1.30603	1.29277	0.242956	0.607664	0.627249	DRL40_ARATH Probable disease resistance protein At5g63020 OS=Arabidopsis thaliana GN=At5g63020 PE=2 SV=2
GH_D11G3222	AT5G63020	Disease resistance protein (CC-NBS-LRR class) family	down	-5.03859	5.21019e-17	down	-6.1068	2.38782e-10	0.0110633	0.0104636	0.00452175	0.0129256	0	0	0.363694	0.252022	0.259495	DRL40_ARATH Probable disease resistance protein At5g63020 OS=Arabidopsis thaliana GN=At5g63020 PE=2 SV=2
GH_D11G3206	AT4G19510	Disease resistance protein (TIR-NBS-LRR class)	up	4.67668	9.08377e-10	up	3.99847	5.23466e-06	0.375835	0.326864	0.337678	0.246048	0.262597	0.175929	0	0.0184516	0.0199987	TMVRN_NICGU TMV resistance protein N OS=Nicotiana glutinosa GN=N PE=1 SV=1
GH_A10G2539	AT5G17680	disease resistance protein (TIR-NBS-LRR class)	up	2.4143	0.0119488	up	3.06849	0.000975539	0.0802144	0.0858018	0.0761082	0.122725	0.121624	0.155558	0.0142693	0.0326303	0	TMVRN_NICGU TMV resistance protein N OS=Nicotiana glutinosa GN=N PE=1 SV=1
GH_A10G2543	AT5G17680	disease resistance protein (TIR-NBS-LRR class)	up	1.04372	2.22861e-06	up	1.15351	1.26751e-06	0.733391	0.590799	0.79429	0.806392	0.937556	0.658034	0.351468	0.329392	0.304647	TMVRN_NICGU TMV resistance protein N OS=Nicotiana glutinosa GN=N PE=1 SV=1
GH_A10G2551	AT5G17680	disease resistance protein (TIR-NBS-LRR class)	up	1.90927	1.07911e-15	up	2.15317	1.2382e-16	0.794875	0.693222	0.889094	0.879226	1.28431	0.802667	0.245986	0.187502	0.174191	TMVRN_NICGU TMV resistance protein N OS=Nicotiana glutinosa GN=N PE=1 SV=1
GH_A10G2559	AT5G17680	disease resistance protein (TIR-NBS-LRR class)	up	2.2602	2.70717e-11	up	3.66329	2.01046e-37	0.953036	1.07792	0.880277	2.46389	2.79505	2.89586	0.227963	0.153321	0.199411	WRK16_ARATH Probable WRKY transcription factor 16 OS=Arabidopsis thaliana GN=WRKY16 PE=2 SV=1
GH_D11G3202	AT5G17680	disease resistance protein (TIR-NBS-LRR class)	down	-1.39158	1.21196e-05	down	-2.39127	7.45863e-07	0.127659	0.122318	0.158575	0.0536154	0.0241519	0.142391	0.367799	0.292233	0.355361	TMVRN_NICGU TMV resistance protein N OS=Nicotiana glutinosa GN=N PE=1 SV=1
GH_D11G3203	AT5G17680	disease resistance protein (TIR-NBS-LRR class)	up	9.77137	2.38085e-15	up	8.8669	4.31479e-12	1.81844	2.10062	1.75879	0.846937	1.17864	1.18446	0	0	0	TMVRN_NICGU TMV resistance protein N OS=Nicotiana glutinosa GN=N PE=1 SV=1
GH_D11G3404	AT5G17680	disease resistance protein (TIR-NBS-LRR class)	down	-1.74238	7.01888e-24	down	-1.12217	4.09672e-09	0.387362	0.355853	0.435122	0.509515	0.688107	0.709745	1.18193	1.24911	1.32481	TMVRN_NICGU TMV resistance protein N OS=Nicotiana glutinosa GN=N PE=1 SV=1
GH_A10G2546	AT4G12010	Disease resistance protein (TIR-NBS-LRR class) family	up	2.58363	1.30346e-203	up	2.54551	1.85607e-170	16.5834	13.1358	15.2127	16.2972	16.4811	13.3572	2.35614	2.39871	2.43184	TMVRN_NICGU TMV resistance protein N OS=Nicotiana glutinosa GN=N PE=1 SV=1
GH_A10G2560	AT5G36930	Disease resistance protein (TIR-NBS-LRR class) family	up	4.92534	6.07232e-05	up	5.47214	8.07853e-06	0.552686	1.08902	0.721602	1.1061	1.18505	1.34969	0.076469	0	0	TMVRN_NICGU TMV resistance protein N OS=Nicotiana glutinosa GN=N PE=1 SV=1
GH_D11G3201	AT5G36930	Disease resistance protein (TIR-NBS-LRR class) family	down	-4.26164	3.44684e-20	down	-4.65506	5.46579e-16	0.0901722	0.142141	0.29484	0.140469	0.104406	0.139895	3.45838	2.92714	2.37478	TMVRN_NICGU TMV resistance protein N OS=Nicotiana glutinosa GN=N PE=1 SV=1
GH_D11G3397	AT5G36930	Disease resistance protein (TIR-NBS-LRR class) family	down	-6.59354	1.10062e-16	down	-4.6375	9.98237e-18	0.00150061	0.00473092	0.00306663	0.0116881	0.0115832	0.0116404	0.261604	0.264927	0.262438	TMVRN_NICGU TMV resistance protein N OS=Nicotiana glutinosa GN=N PE=1 SV=1
GH_D11G3800	AT5G36930	Disease resistance protein (TIR-NBS-LRR class) family	down	-8.01094	1.19285e-09	down	-6.59469	1.98241e-06	0	0	0	0	0	0.00690532	0.159623	0.174904	0.203305	TMVRN_NICGU TMV resistance protein N OS=Nicotiana glutinosa GN=N PE=1 SV=1
GH_A02G1159	AT1G64160	Disease resistance-responsive (dirigent-like protein) family protein	down	-3.06244	4.95353e-18	down	-1.36997	7.60147e-06	0.688211	0.515304	0.140642	2.04366	1.36128	1.4681	4.2849	2.79256	4.38959	DR206_PEA Disease resistance response protein 206 OS=Pisum sativum GN=PI206 PE=1 SV=2
GH_A04G0072	AT2G21110	Disease resistance-responsive (dirigent-like protein) family protein	down	-2.45604	3.63226e-05	down	-1.29325	0.0464	0.152223	0.266616	0.103694	0.526956	0.522226	0.174935	1.01095	0.674267	1.0788	DIR4_ARATH Dirigent protein 4 OS=Arabidopsis thaliana GN=DIR4 PE=2 SV=1
GH_D01G0405	AT2G21110	Disease resistance-responsive (dirigent-like protein) family protein	down	-1.92333	5.75298e-05	down	-1.45504	0.0052378	0.235461	0.424189	0.343704	0.425746	0.454381	0.565344	1.29847	1.1015	1.17655	DIR4_ARATH Dirigent protein 4 OS=Arabidopsis thaliana GN=DIR4 PE=2 SV=1
GH_A05G0692	AT5G12900	DNA double-strand break repair RAD50 ATPase	down	-1.08615	4.59301e-37	down	-1.49424	4.97992e-49	8.30029	7.96348	8.97508	6.23427	7.66272	6.12819	15.3127	17.0049	18.9493	IRKI_ARATH IRK-interacting protein OS=Arabidopsis thaliana GN=IRKI PE=1 SV=1
GH_D01G1117	AT1G20100	DNA ligase-like protein	down	-1.32432	6.6841e-148	down	-1.63832	9.9795e-119	79.9492	72.9946	73.3228	58.7345	64.5948	68.7623	184.536	172.423	186.926	-
GH_A04G1644	AT1G70420	DNA ligase-like protein%2C putative (DUF1645)	down	-1.48632	2.14646e-58	down	-1.61457	1.19735e-41	9.38507	9.62546	8.56995	8.35092	7.95501	10.444	26.5684	23.3413	24.3939	-
GH_D04G1993	AT1G70420	DNA ligase-like protein%2C putative (DUF1645)	down	-1.39438	2.341e-45	down	-1.69463	4.69514e-39	8.00701	8.85767	7.69596	6.77789	5.96053	8.38594	21.5684	20.4998	19.9453	-
GH_D05G0837	AT1G08260	DNA polymerase epsilon catalytic subunit	up	1.60792	6.66071e-42	up	1.04572	8.59241e-15	2.28636	1.81273	1.89503	1.48843	1.53271	1.26382	0.65935	0.610837	0.620149	DPOE1_ARATH DNA polymerase epsilon catalytic subunit A OS=Arabidopsis thaliana GN=POL2A PE=1 SV=1
GH_D01G1186	AT1G19530	DNA polymerase epsilon catalytic subunit A	down	-2.25773	0	down	-1.12395	3.43245e-68	193.084	191.569	192.736	423.226	469.361	443.936	951.257	805.55	893.183	-
GH_D05G1964	AT1G19530	DNA polymerase epsilon catalytic subunit A	down	-1.84368	1.27647e-12	down	-1.47565	1.5534e-07	1.57777	1.17977	1.15745	1.45736	2.18594	1.77831	4.9369	4.43513	4.32836	-
GH_A12G2550	AT5G41880	DNA primase POLA3	up	1.90535	4.25883e-62	up	1.01105	4.14542e-14	12.1203	12.4697	10.4667	6.51148	6.9249	6.49344	2.88025	2.84155	3.24976	PRI1_MOUSE DNA primase small subunit OS=Mus musculus GN=Prim1 PE=1 SV=1
GH_D12G2569	AT5G41880	DNA primase POLA3	up	2.28709	1.78454e-64	up	1.46783	9.88847e-18	7.87751	8.34436	7.79259	4.27236	5.49656	4.59667	1.71169	1.39255	1.60448	PRI1_MOUSE DNA primase small subunit OS=Mus musculus GN=Prim1 PE=1 SV=1
GH_A01G0299	AT3G06610	DNA-binding enhancer protein-like protein	up	1.53986	1.67319e-41	up	1.31567	3.72301e-19	42.2627	43.4072	39.4634	37.34	32.685	42.7491	13.3666	11.9806	15.7597	HYPK_MOUSE Huntingtin-interacting protein K OS=Mus musculus GN=Hypk PE=1 SV=2
GH_A05G1599	AT2G20560	DNAJ heat shock family protein	up	1.69954	7.0085e-64	up	1.25721	2.71236e-25	16.0359	15.361	15.0909	11.9462	11.6882	12.4751	4.75438	4.37352	4.6063	DJB13_MOUSE DnaJ homolog subfamily B member 13 OS=Mus musculus GN=Dnajb13 PE=1 SV=1
GH_D05G1627	AT2G20560	DNAJ heat shock family protein	up	1.20596	6.4765e-18	up	1.16225	3.65592e-14	7.22831	6.42892	7.43018	6.97844	7.88704	6.68632	2.55007	3.03923	3.16014	DJB13_MOUSE DnaJ homolog subfamily B member 13 OS=Mus musculus GN=Dnajb13 PE=1 SV=1
GH_A04G1126	AT3G08970	DNAJ heat shock N-terminal domain-containing protein	down	-1.08069	1.46384e-09	down	-1.70093	3.18828e-16	1.29906	1.0618	0.972313	0.78073	0.680876	0.857025	2.2234	2.13116	2.46383	DNJ63_ARATH DnaJ protein ERDJ3A OS=Arabidopsis thaliana GN=ERDJ3A PE=1 SV=1
GH_A01G0150	AT5G23240	DNAJ heat shock N-terminal domain-containing protein	down	-2.5604	1.08147e-10	down	-1.23407	0.00326989	0.107825	0.199962	0.103694	0.197609	0.514067	0.377203	0.758209	0.830793	0.730798	DJC17_BOVIN DnaJ homolog subfamily C member 17 OS=Bos taurus GN=DNAJC17 PE=2 SV=1
GH_D01G0139	AT5G23240	DNAJ heat shock N-terminal domain-containing protein	down	-2.39377	6.41445e-06	down	-1.62929	0.014339	0.0634262	0.0799847	0.103694	0.0494021	0.0979174	0.295203	0.458085	0.343154	0.404549	DJC17_BOVIN DnaJ homolog subfamily C member 17 OS=Bos taurus GN=DNAJC17 PE=2 SV=1
GH_D09G0333	AT5G23240	DNAJ heat shock N-terminal domain-containing protein	down	-2.5076	3.73384e-121	down	-1.16609	5.83577e-26	3.47154	3.24342	2.77001	7.63335	8.4681	9.58153	17.4372	16.966	17.8568	DNJA3_MOUSE DnaJ homolog subfamily A member 3, mitochondrial OS=Mus musculus GN=Dnaja3 PE=1 SV=1
GH_A02G1573	AT4G13830	DNAJ-like 20	down	-1.77805	1.67727e-09	down	-1.85092	1.78142e-07	1.08207	0.99499	0.88452	1.33445	1.00926	0.606213	3.45838	2.46496	3.85902	DNJ20_ARATH Chaperone protein dnaJ 20, chloroplastic OS=Arabidopsis thaliana GN=ATJ20 PE=1 SV=2
GH_A11G0560	AT4G13830	DNAJ-like 20	down	-1.78945	1.10324e-267	down	-1.74104	1.28148e-176	69.5247	66.8169	67.0093	70.6392	77.1417	74.1757	229.066	214.721	230.767	DNJ20_ARATH Chaperone protein dnaJ 20, chloroplastic OS=Arabidopsis thaliana GN=ATJ20 PE=1 SV=2
GH_D11G0587	AT4G13830	DNAJ-like 20	down	-2.07723	5.66705e-177	down	-2.08159	3.63833e-144	35.6605	36.2815	32.1371	34.1194	37.2455	38.3856	147.799	125.513	148.845	DNJ20_ARATH Chaperone protein dnaJ 20, chloroplastic OS=Arabidopsis thaliana GN=ATJ20 PE=1 SV=2
GH_D09G0733	AT1G40390	DNAse I-like superfamily protein	down	-1.50721	3.56949e-23	down	-1.06998	2.45353e-12	4.0143	2.89581	4.12497	4.9462	5.97408	4.80872	8.8678	9.33192	11.7825	-
GH_A13G1758	AT1G43760	DNAse I-like superfamily protein	down	-2.0812	0.0142392	down	-3.37315	0.00402564	0.206463	0.130182	0.0421926	0.0804062	0.0398423	0.0533853	0.565607	0.705489	0.382319	-
GH_A13G2334	AT1G43760	DNAse I-like superfamily protein	down	-10.5522	1.02204e-17	down	-10.0975	7.26604e-16	0	0	0	0	0	0	3.14975	2.6896	3.54094	-
GH_D03G1804	AT1G43760	DNAse I-like superfamily protein	down	-3.82252	6.87992e-06	down	-2.20299	0.0107314	0.0492388	0.0310467	0	0.0383517	0.228045	0.0254634	0.392407	0.280416	0.56733	LORF2_MOUSE LINE-1 retrotransposable element ORF2 protein OS=Mus musculus GN=Pol PE=1 SV=2
GH_A05G1357	AT1G51700	DOF zinc finger protein 1	down	-1.83426	4.58318e-63	down	-1.56465	3.40734e-43	5.86911	4.92428	6.84337	8.17966	6.85035	7.22073	20.3043	19.1384	20.4751	DOF17_ARATH Dof zinc finger protein DOF1.7 OS=Arabidopsis thaliana GN=DOF1.7 PE=2 SV=1
GH_D05G1362	AT1G51700	DOF zinc finger protein 1	down	-1.47113	7.86211e-37	down	-1.42674	2.05945e-24	5.21525	4.794	6.11793	6.6391	4.8372	5.92852	13.7576	13.9371	14.8857	DOF17_ARATH Dof zinc finger protein DOF1.7 OS=Arabidopsis thaliana GN=DOF1.7 PE=2 SV=1
GH_A01G2184	AT3G52440	Dof-type zinc finger DNA-binding family protein	down	-2.98731	2.81182e-20	down	-2.5123	1.85683e-13	0.340748	0.383666	0.223827	0.331757	0.563622	0.534938	2.60647	2.66829	2.10327	DOF35_ARATH Dof zinc finger protein DOF3.5 OS=Arabidopsis thaliana GN=DOF3.5 PE=3 SV=1
GH_A02G0706	AT3G52440	Dof-type zinc finger DNA-binding family protein	down	-1.01921	5.07252e-13	down	-1.31478	2.98516e-17	4.19349	5.36752	4.29656	3.27072	4.27772	4.40225	9.13469	8.36197	9.40395	DOF35_ARATH Dof zinc finger protein DOF3.5 OS=Arabidopsis thaliana GN=DOF3.5 PE=3 SV=1
GH_D01G2267	AT3G52440	Dof-type zinc finger DNA-binding family protein	down	-2.07052	2.55616e-06	down	-1.50264	0.00314047	0.231222	0.268567	0.248696	0.379151	0.234843	0.566405	0.969851	1.1089	0.926442	DOF35_ARATH Dof zinc finger protein DOF3.5 OS=Arabidopsis thaliana GN=DOF3.5 PE=3 SV=1
GH_A04G0874	AT2G36800	don-glucosyltransferase 1	down	-1.46337	6.59601e-90	down	-1.20391	3.37883e-53	8.31795	8.66633	9.05656	10.5123	11.7576	10.5135	22.6759	22.2382	23.7456	U73C5_ARATH UDP-glycosyltransferase 73C5 OS=Arabidopsis thaliana GN=UGT73C5 PE=2 SV=1
GH_D01G0757	AT2G36800	don-glucosyltransferase 1	up	2.29682	0.0329711	up	2.39452	0.0386353	0.185982	0.198599	0.0490415	0.186916	0.0926193	0.217179	0.0597653	0	0.0246877	U73C5_ARATH UDP-glycosyltransferase 73C5 OS=Arabidopsis thaliana GN=UGT73C5 PE=2 SV=1
GH_D11G3371	AT1G56220	Dormancy/auxin associated family protein	down	-2.99277	3.75468e-69	down	-1.34319	6.84462e-14	2.05081	2.37813	2.89036	9.36384	5.86811	8.41134	18.7861	18.7945	17.0722	-
GH_A12G1645	AT1G24590	DORNROSCHEN-like protein	up	5.69381	7.59205e-07	up	3.76096	0.0146778	0.678576	0.67955	0.734151	0.139907	0.215679	0.227065	0.0397639	0	0	ESR2_ARATH Ethylene-responsive transcription factor ESR2 OS=Arabidopsis thaliana GN=ESR2 PE=1 SV=1
GH_A10G0662	AT1G79760	downstream target of AGL15-4	up	1.83279	2.40872e-12	up	1.09656	0.00442937	2.30651	2.02959	2.01779	1.50735	1.69198	0.837403	0.452458	0.742252	0.536323	ACCO_MUSAC 1-aminocyclopropane-1-carboxylate oxidase OS=Musa acuminata GN=MAO1B PE=3 SV=1
GH_D10G0710	AT1G79760	downstream target of AGL15-4	up	1.87323	1.79901e-05	up	1.41727	0.0102585	0.868889	0.709732	0.807114	0.615246	0.624966	0.592309	0.118033	0.224925	0.276287	ACCO_MUSAC 1-aminocyclopropane-1-carboxylate oxidase OS=Musa acuminata GN=MAO1B PE=3 SV=1
GH_A09G2144	AT4G18220	Drug/metabolite transporter superfamily protein	down	-2.13634	4.71461e-07	down	-1.19418	0.00887074	0.179779	0.147857	0.191684	0.273969	0.377097	0.404223	0.875999	0.734501	0.578969	PUP9_ARATH Probable purine permease 9 OS=Arabidopsis thaliana GN=PUP9 PE=2 SV=2
GH_D07G1238	AT2G28380	dsRNA-binding protein 2	down	-1.02115	0.000130292	down	-1.06421	0.000192965	1.57412	0.913374	0.967027	0.977843	1.13679	1.49823	2.14052	2.69489	2.00683	DRB2_ARATH Double-stranded RNA-binding protein 2 OS=Arabidopsis thaliana GN=DRB2 PE=1 SV=1
GH_A07G0099	AT4G29310	DUF1005 family protein (DUF1005)	down	-1.24802	1.67375e-11	down	-1.30715	2.79803e-10	1.16068	1.32759	1.34508	1.40568	1.20186	1.24439	3.31366	2.59972	2.76672	-
GH_A05G1545	AT2G42760	DUF1685 family protein	down	-1.68091	1.67505e-88	down	-1.67881	6.43935e-90	17.4915	17.6395	14.2587	16.219	19.2183	16.98	54.0841	48.8449	49.6492	-
GH_D05G1573	AT2G42760	DUF1685 family protein	down	-1.51097	2.85768e-90	down	-1.83731	2.3268e-123	19.0487	21.1598	18.3291	15.7254	16.9121	16.6991	54.6252	52.5229	53.0519	-
GH_D01G1083	AT1G76240	DUF241 domain protein (DUF241)	up	4.94145	0.000830874	up	4.58405	0.00609022	0.389183	0.220225	0.224324	0.25261	0.231085	0.206423	0	0.0284155	0	-
GH_A04G0315	AT4G21700	DUF2921 family protein%2C putative (DUF2921)	down	-1.67055	5.75833e-71	down	-1.73143	1.20597e-60	6.45492	6.34882	5.93421	6.59971	6.36699	5.99743	20.0163	17.1005	20.1805	-
GH_D05G3757	AT4G21700	DUF2921 family protein%2C putative (DUF2921)	down	-1.40506	4.09737e-45	down	-1.16415	1.67097e-29	2.82288	3.23156	2.75972	3.6038	4.05027	3.32352	7.92171	7.12319	7.35635	-
GH_D02G0537	AT5G49120	DUF581 family protein%2C putative (DUF581)	down	-2.01879	3.71902e-128	down	-1.09604	6.67336e-42	19.6012	23.2166	20.4526	39.87	42.3797	44.1851	79.9994	81.6998	83.8513	-
GH_D12G2047	AT4G12690	DUF868 family protein (DUF868)	up	1.43675	2.50077e-07	up	1.07479	0.00196278	2.14518	1.92371	2.16271	1.5966	1.95024	1.5531	0.854797	0.461526	0.863127	-
GH_D06G0911	AT1G76890	Duplicated homeodomain-like superfamily protein	up	1.34054	1.15419e-29	up	1.21564	2.3953e-18	7.80062	7.08379	7.18423	6.90898	8.18112	6.29051	2.9563	2.78584	2.64366	TGT2_ARATH Trihelix transcription factor GT-2 OS=Arabidopsis thaliana GN=GT-2 PE=2 SV=1
GH_A05G1944	AT3G46940	DUTP-PYROPHOSPHATASE-LIKE 1	up	1.94745	4.33655e-239	up	1.13709	1.31718e-56	124.786	125.672	124.886	73.223	77.0619	75.423	31.6382	29.3915	32.2441	DUT_ARATH Deoxyuridine 5'-triphosphate nucleotidohydrolase OS=Arabidopsis thaliana GN=DUT PE=1 SV=1
GH_D05G2912	AT5G42080	dynamin-like protein	up	1.38632	0.000237968	up	1.47372	0.000462445	3.73291	3.90345	4.90945	5.2537	3.63745	5.06501	1.56478	1.57864	1.44484	SDLCA_SOYBN Dynamin-related protein 12A OS=Glycine max PE=1 SV=1
GH_A09G1009	AT1G52245	dynein light chain LC6%2C flagellar outer arm-like protein	down	-1.55796	3.0496e-43	down	-1.07968	3.91464e-27	21.5104	26.8726	20.1665	32.4938	35.1977	33.2571	72.5553	58.7254	62.7365	DYL1_HELCR Dynein light chain LC6, flagellar outer arm OS=Heliocidaris crassispina PE=3 SV=1
GH_A01G0334	AT4G15930	Dynein light chain type 1 family protein	up	5.83137	2.82102e-16	up	5.63309	2.24001e-14	7.92842	6.74157	8.87436	6.66223	7.42774	7.48567	0	0.0936776	0.270751	-
GH_A04G0584	AT4G15930	Dynein light chain type 1 family protein	up	1.75276	1.58128e-07	up	1.337	0.00139459	2.43445	2.35955	2.9245	2.21007	2.3172	1.53116	0.819311	0.655743	0.710721	DYL1_CAEEL Dynein light chain 1, cytoplasmic OS=Caenorhabditis elegans GN=dlc-1 PE=1 SV=1
GH_A07G1235	AT3G11840	E3 ubiquitin-protein ligase PUB24-like protein	down	-1.26277	4.82461e-05	down	-1.73884	7.82061e-08	0.361311	0.75552	0.753439	0.617405	0.398423	0.362257	1.39565	1.51176	1.31991	PUB24_ARATH E3 ubiquitin-protein ligase PUB24 OS=Arabidopsis thaliana GN=PUB24 PE=1 SV=1
GH_A09G1175	AT3G11840	E3 ubiquitin-protein ligase PUB24-like protein	down	-2.16766	1.55862e-08	down	-2.72011	3.39929e-08	0.193143	0.187359	0.182172	0.216977	0.0860118	0.0960405	0.851026	0.719202	0.855923	PUB24_ARATH E3 ubiquitin-protein ligase PUB24 OS=Arabidopsis thaliana GN=PUB24 PE=1 SV=1
GH_D07G1214	AT3G11840	E3 ubiquitin-protein ligase PUB24-like protein	down	-2.3594	4.86641e-06	down	-1.83659	0.000300408	0.228584	0.0464936	0.180825	0.272807	0.199211	0.228794	0.71619	0.37794	1.1682	PUB24_ARATH E3 ubiquitin-protein ligase PUB24 OS=Arabidopsis thaliana GN=PUB24 PE=1 SV=1
GH_D09G1132	AT3G11840	E3 ubiquitin-protein ligase PUB24-like protein	down	-1.72116	1.60255e-05	down	-1.65366	0.000168283	0.349143	0.269328	0.182172	0.361628	0.272371	0.268914	0.555017	0.867273	1.16161	PUB24_ARATH E3 ubiquitin-protein ligase PUB24 OS=Arabidopsis thaliana GN=PUB24 PE=1 SV=1
GH_A11G3736	AT5G02020	E3 ubiquitin-protein ligase RLIM-like protein	down	-2.40243	1.38094e-278	down	-1.17177	2.5507e-53	34.9204	35.9308	33.0291	81.1696	85.3041	90.8817	182.335	159.702	185.372	-
GH_D04G1387	AT5G02020	E3 ubiquitin-protein ligase RLIM-like protein	down	-3.0507	2.30723e-177	down	-1.85305	1.40138e-77	4.8254	5.37108	5.99718	13.2313	12.8845	12.4771	42.9195	41.6138	42.3471	-
GH_A06G1886	AT2G40080	EARLY FLOWERING-like protein (DUF1313)	down	-2.03586	3.50924e-13	down	-1.1643	0.000396	1.29816	1.71224	1.84079	1.80558	3.37425	4.1102	8.04955	5.50708	5.23292	ELF4_ARATH Protein EARLY FLOWERING 4 OS=Arabidopsis thaliana GN=ELF4 PE=1 SV=1
GH_A10G2614	AT2G40080	EARLY FLOWERING-like protein (DUF1313)	down	-2.85935	5.29699e-06	down	-2.49855	0.000213026	0.225941	0.445198	0.115433	0.219979	0.43601	0.438162	2.53213	2.2518	0.81353	ELF4_ARATH Protein EARLY FLOWERING 4 OS=Arabidopsis thaliana GN=ELF4 PE=1 SV=1
GH_D05G0186	AT5G25940	early nodulin-like protein	up	1.44752	0.000812118	up	1.36571	0.00653095	2.821	3.04019	2.2354	2.41025	2.44417	3.27498	0.573517	1.22952	1.06608	NO93_SOYBN Early nodulin-93 OS=Glycine max PE=2 SV=1
GH_A13G1721	AT5G53870	early nodulin-like protein 1	down	-1.54802	4.14151e-129	down	-1.39481	6.07428e-86	45.0647	52.105	49.9179	60.702	53.3234	58.2278	139.196	133.679	139.69	ENL2_ARATH Early nodulin-like protein 2 OS=Arabidopsis thaliana GN=At4g27520 PE=1 SV=1
GH_D07G1586	AT1G08500	early nodulin-like protein 18	up	1.89806	1.13705e-10	up	1.61804	1.70989e-06	3.07688	2.92759	2.57746	2.48291	2.70134	2.29359	0.690345	0.78932	0.741432	BCP_PEA Blue copper protein OS=Pisum sativum PE=2 SV=1
GH_D03G0987	AT1G64640	early nodulin-like protein 8	up	2.28179	1.52917e-27	up	1.08424	0.000910451	8.06936	8.50396	6.86326	3.81725	2.55132	4.47949	1.77878	1.68762	1.21941	ENL1_ARATH Early nodulin-like protein 1 OS=Arabidopsis thaliana GN=At2g25060 PE=1 SV=2
GH_A05G1471	AT1G30360	Early-responsive to dehydration stress protein (ERD4)	down	-1.69377	7.4203e-242	down	-1.07572	1.16516e-80	29.1001	27.5671	30.9857	48.0568	49.7979	43.8756	92.642	88.0881	90.9854	CSCLD_ARATH CSC1-like protein ERD4 OS=Arabidopsis thaliana GN=ERD4 PE=2 SV=1
GH_D05G1493	AT1G30360	Early-responsive to dehydration stress protein (ERD4)	down	-1.91343	0	down	-1.10449	1.4823e-84	23.7724	22.328	23.1234	43.2632	44.912	39.7386	85.5457	80.9255	83.7059	CSCLD_ARATH CSC1-like protein ERD4 OS=Arabidopsis thaliana GN=ERD4 PE=2 SV=1
GH_A07G0332	AT2G25460	EEIG1/EHBP1 protein amino-terminal domain protein	down	-1.11612	4.45517e-132	down	-2.48756	0	57.773	56.6946	59.663	23.3683	24.5503	23.0348	119.369	120.527	122.028	-
GH_D02G1537	AT1G24620	EF hand calcium-binding protein family	up	3.08716	0.013486	up	3.17056	0.0279192	0.384329	0.510173	0.372036	0.157553	0.58552	0.679941	0.0503765	0	0.0832376	CML25_ARATH Probable calcium-binding protein CML25 OS=Arabidopsis thaliana GN=CML25 PE=2 SV=1
GH_D05G3205	AT1G24620	EF hand calcium-binding protein family	down	-1.05664	1.34672e-14	down	-1.20824	2.14023e-15	8.88458	9.05762	9.83473	8.36808	8.57251	9.40557	19.6013	21.1741	14.6373	CML25_ARATH Probable calcium-binding protein CML25 OS=Arabidopsis thaliana GN=CML25 PE=2 SV=1
GH_A07G1351	AT2G27315	egg cell-secreted-like protein (DUF1278)	up	1.56901	8.73353e-11	up	1.21229	0.000101153	7.20439	7.32803	8.15724	4.59721	7.28012	6.79686	3.21263	1.66335	2.40374	-
GH_D07G1338	AT2G27315	egg cell-secreted-like protein (DUF1278)	up	1.85328	3.91904e-07	up	1.44681	0.000736162	4.5833	4.88614	2.97775	3.0437	4.14113	2.80863	1.18764	1.43335	0.763134	-
GH_A08G2116	AT3G63060	EID1-like 3	down	-1.40264	6.60565e-58	down	-1.17093	1.63881e-23	11.5502	13.6021	12.0665	17.0849	12.4738	16.4192	31.9126	32.2403	30.2011	EDL3_ARATH EID1-like F-box protein 3 OS=Arabidopsis thaliana GN=EDL3 PE=2 SV=1
GH_A12G0052	AT3G63060	EID1-like 3	down	-2.95398	0	down	-2.18861	3.58258e-168	21.5082	19.2436	20.7516	36.7743	33.6805	39.7305	152.531	159.094	145.611	EDL3_ARATH EID1-like F-box protein 3 OS=Arabidopsis thaliana GN=EDL3 PE=2 SV=1
GH_D08G2133	AT3G63060	EID1-like 3	down	-1.36166	7.18398e-60	down	-1.59102	3.00469e-50	9.534	9.94792	10.3173	9.5668	7.83032	9.3322	24.7831	24.2968	24.1662	EDL3_ARATH EID1-like F-box protein 3 OS=Arabidopsis thaliana GN=EDL3 PE=2 SV=1
GH_D12G0052	AT3G63060	EID1-like 3	down	-3.72095	0	down	-2.23735	1.35176e-134	8.14795	7.81935	9.20659	26.8079	21.108	25.7277	104.525	108.614	103.198	EDL3_ARATH EID1-like F-box protein 3 OS=Arabidopsis thaliana GN=EDL3 PE=2 SV=1
GH_A02G0432	AT3G23440	embryo sac development arrest 6	down	-1.46249	3.51706e-09	down	-1.12636	4.85999e-05	3.80683	2.97128	3.09673	3.6704	4.422	5.25615	8.19209	10.3138	7.9086	-
GH_D09G2428	AT5G44060	embryo sac development arrest protein	down	-1.2898	2.14511e-05	down	-1.03715	0.00398481	2.15763	1.53052	2.20466	1.7856	2.39413	3.27766	6.04518	3.53274	4.21737	-
GH_D09G1544	AT2G36640	embryonic cell protein 63	down	-4.00317	5.54275e-13	down	-1.13097	0.0112391	0.0210085	0.0248374	0.0751324	0.357949	0.233112	0.244448	0.549369	0.388844	0.724021	LEAD8_DAUCA Embryonic protein DC-8 OS=Daucus carota PE=3 SV=1
GH_D11G0659	AT2G36640	embryonic cell protein 63	down	-2.39472	1.5791e-13	down	-1.46858	1.94986e-05	0.153144	0.124597	0.232199	0.452119	0.314596	0.217153	0.787403	0.844025	0.874133	SBP65_SOYBN Seed biotin-containing protein SBP65 OS=Glycine max GN=SBP65 PE=2 SV=1
GH_A08G2281	AT5G22930	enabled-like protein (DUF1635)	up	1.52272	2.05234e-13	up	1.16666	1.50161e-06	4.95431	5.94051	4.70241	3.61197	4.73498	4.55345	1.31572	1.93894	1.95657	-
GH_A13G2122	AT2G24170	Endomembrane protein 70 protein family	down	-3.01645	4.75614e-51	down	-1.35257	7.46163e-14	0.370115	0.25848	0.306375	0.912277	1.12107	1.15083	2.47357	2.54806	2.35202	TMN10_ARATH Transmembrane 9 superfamily member 10 OS=Arabidopsis thaliana GN=TMN10 PE=2 SV=1
GH_A13G0688	AT1G03050	ENTH/ANTH/VHS superfamily protein	down	-1.75078	8.5076e-06	down	-1.02963	0.0167643	0.212725	0.229003	0.116633	0.353606	0.250309	0.389056	0.478097	0.856898	0.512409	CAP1_ARATH Probable clathrin assembly protein At4g32285 OS=Arabidopsis thaliana GN=At4g32285 PE=1 SV=2
GH_A06G0350	AT4G40080	ENTH/ANTH/VHS superfamily protein	down	-1.08224	3.25446e-20	down	-1.64139	1.33672e-27	4.32924	4.21045	4.35948	3.63032	2.76749	2.80433	8.6165	9.34139	8.26196	CAP1_ARATH Probable clathrin assembly protein At4g32285 OS=Arabidopsis thaliana GN=At4g32285 PE=1 SV=2
GH_A11G0540	AT4G40080	ENTH/ANTH/VHS superfamily protein	down	-1.39438	5.37347e-25	down	-1.00147	1.88992e-10	2.98514	2.94775	2.41912	4.5767	3.36034	3.6819	6.66529	7.40106	7.14794	CAP1_ARATH Probable clathrin assembly protein At4g32285 OS=Arabidopsis thaliana GN=At4g32285 PE=1 SV=2
GH_A10G0586	AT3G13898	EPIDERMAL PATTERNING FACTOR-like protein	down	-1.86317	2.17177e-07	down	-1.16735	0.00227043	0.653558	0.897293	0.86168	1.27263	1.38326	1.41734	3.67536	2.34128	2.299	EPFL3_ARATH EPIDERMAL PATTERNING FACTOR-like protein 3 OS=Arabidopsis thaliana GN=EPFL3 PE=1 SV=1
GH_D05G0312	AT3G13898	EPIDERMAL PATTERNING FACTOR-like protein	up	2.23596	5.83841e-10	up	1.35564	0.00864789	3.69679	4.25434	3.89323	2.07564	1.83818	2.8735	1.2991	0.452065	0.653289	EPFL3_ARATH EPIDERMAL PATTERNING FACTOR-like protein 3 OS=Arabidopsis thaliana GN=EPFL3 PE=1 SV=1
GH_D11G1646	AT3G21620	ERD (early-responsive to dehydration stress) family protein	up	1.40543	0.000113741	up	1.18051	0.0137503	0.570772	0.440926	0.409407	0.463706	0.262597	0.566882	0.160035	0.215269	0.147768	CSCL4_ARATH CSC1-like protein At3g21620 OS=Arabidopsis thaliana GN=At3g21620 PE=2 SV=1
GH_A09G0918	AT5G44210	erf domain protein 9	down	-1.10548	3.13437e-101	down	-1.1509	6.17954e-44	58.2034	57.2511	59.3297	62.4971	52.9794	62.767	119.378	121.691	119.539	ERF4_NICSY Ethylene-responsive transcription factor 4 OS=Nicotiana sylvestris GN=ERF4 PE=2 SV=1
GH_A10G0292	AT5G44210	erf domain protein 9	down	-1.48323	1.36294e-105	down	-1.34345	5.40161e-55	120.457	96.6548	124.032	143.619	113.798	137.345	300.511	300.033	313.033	ERF4_NICSY Ethylene-responsive transcription factor 4 OS=Nicotiana sylvestris GN=ERF4 PE=2 SV=1
GH_D06G1508	AT5G44210	erf domain protein 9	down	-1.69011	1.61312e-276	down	-1.24289	8.81138e-81	153.882	139.821	154.578	220.195	202.25	220.868	462.157	467.367	457.181	ERF4_NICSY Ethylene-responsive transcription factor 4 OS=Nicotiana sylvestris GN=ERF4 PE=2 SV=1
GH_D10G0304	AT5G44210	erf domain protein 9	down	-1.43375	6.47438e-83	down	-1.17412	7.86491e-37	52.2129	42.1637	55.2861	70.8814	54.1871	63.096	126.291	131.628	129.175	ERF4_NICSY Ethylene-responsive transcription factor 4 OS=Nicotiana sylvestris GN=ERF4 PE=2 SV=1
GH_A13G1961	AT3G23240	ethylene response factor 1	up	1.89696	5.31858e-15	up	1.12606	0.000349651	4.97567	6.75093	4.70174	3.75136	4.06539	2.36527	1.72586	1.49971	1.05511	ERF92_ARATH Ethylene-responsive transcription factor 1B OS=Arabidopsis thaliana GN=ERF1B PE=1 SV=2
GH_D08G2187	AT3G23240	ethylene response factor 1	down	-1.4415	1.76913e-22	down	-1.02909	1.91158e-10	3.7874	4.34596	3.47157	4.96181	5.15911	6.2647	9.08558	10.1899	11.0013	ERF92_ARATH Ethylene-responsive transcription factor 1B OS=Arabidopsis thaliana GN=ERF1B PE=1 SV=2
GH_D13G1926	AT3G23240	ethylene response factor 1	up	1.19604	1.34914e-23	up	1.0668	7.81982e-18	15.9526	18.789	17.5324	17.0565	17.8396	15.4459	7.5938	6.90655	7.35728	ERF92_ARATH Ethylene-responsive transcription factor 1B OS=Arabidopsis thaliana GN=ERF1B PE=1 SV=2
GH_A04G0382	AT3G15210	ethylene responsive element binding factor 4	down	-1.64931	3.06611e-191	down	-1.11812	1.69522e-09	237.045	234.062	251.665	405.756	293.981	397.058	672.321	750.266	751.261	ERF78_ARATH Ethylene-responsive transcription factor 4 OS=Arabidopsis thaliana GN=ERF4 PE=1 SV=1
GH_A06G1399	AT3G15210	ethylene responsive element binding factor 4	down	-1.61854	6.38297e-257	down	-1.24414	2.10336e-68	185.872	173.927	193.823	250.386	233.784	270.829	545.375	544.871	539.327	ERF4_NICSY Ethylene-responsive transcription factor 4 OS=Nicotiana sylvestris GN=ERF4 PE=2 SV=1
GH_A13G1729	AT3G15210	ethylene responsive element binding factor 4	down	-1.67512	6.79191e-96	down	-1.00104	0.000584179	16.6716	17.1526	18.3171	33.6153	20.2718	33.0493	50.8954	53.7002	54.5142	ERF78_ARATH Ethylene-responsive transcription factor 4 OS=Arabidopsis thaliana GN=ERF4 PE=1 SV=1
GH_D01G0569	AT3G15210	ethylene responsive element binding factor 4	down	-1.68836	8.09578e-238	down	-1.76306	4.15382e-19	227.009	204	227.902	250.566	169.319	236.605	648.137	688.646	698.884	ERF78_ARATH Ethylene-responsive transcription factor 4 OS=Arabidopsis thaliana GN=ERF4 PE=1 SV=1
GH_D05G3685	AT3G15210	ethylene responsive element binding factor 4	down	-1.58436	1.58545e-228	down	-1.36977	7.61195e-10	271.566	265.176	280.422	378.914	247.47	368.369	754.461	812.491	782.65	ERF78_ARATH Ethylene-responsive transcription factor 4 OS=Arabidopsis thaliana GN=ERF4 PE=1 SV=1
GH_D06G2337	AT3G15210	ethylene responsive element binding factor 4	down	-1.26708	4.53518e-14	down	-1.03575	5.03472e-07	2.77148	2.76139	2.37771	3.86933	2.54799	3.41409	6.28365	5.62106	6.42856	ERF4_NICSY Ethylene-responsive transcription factor 4 OS=Nicotiana sylvestris GN=ERF4 PE=2 SV=1
GH_A03G0106	AT5G47230	ethylene responsive element binding factor 5	down	-2.10813	0	down	-2.0001	3.08524e-124	37.393	35.4082	36.5914	42.3373	36.3996	45.4164	151.686	151.394	149.37	EF102_ARATH Ethylene-responsive transcription factor 5 OS=Arabidopsis thaliana GN=ERF5 PE=2 SV=1
GH_A08G1919	AT5G47230	ethylene responsive element binding factor 5	down	-2.08098	7.9739e-143	down	-2.22001	7.52565e-120	7.70469	6.84703	6.66216	6.11556	7.12394	7.24222	29.457	27.3521	29.702	EF102_ARATH Ethylene-responsive transcription factor 5 OS=Arabidopsis thaliana GN=ERF5 PE=2 SV=1
GH_A12G2351	AT5G47230	ethylene responsive element binding factor 5	down	-1.49553	3.63466e-140	down	-1.49796	2.70475e-110	24.3321	23.7866	22.8898	24.9886	25.3762	24.4766	62.5027	64.9839	64.8004	EF102_ARATH Ethylene-responsive transcription factor 5 OS=Arabidopsis thaliana GN=ERF5 PE=2 SV=1
GH_D03G1860	AT5G47230	ethylene responsive element binding factor 5	down	-1.89287	4.03906e-259	down	-1.83361	1.9259e-108	34.5035	30.3904	33.3195	37.9099	31.7925	38.0674	119.433	115.838	114.654	EF102_ARATH Ethylene-responsive transcription factor 5 OS=Arabidopsis thaliana GN=ERF5 PE=2 SV=1
GH_D08G1930	AT5G47230	ethylene responsive element binding factor 5	down	-1.42937	1.97304e-19	down	-1.49421	1.18437e-17	1.89174	1.9108	2.21446	2.00276	1.98478	2.04207	5.60323	4.86376	4.96924	EF102_ARATH Ethylene-responsive transcription factor 5 OS=Arabidopsis thaliana GN=ERF5 PE=2 SV=1
GH_D12G2365	AT5G47230	ethylene responsive element binding factor 5	down	-1.13802	2.67858e-29	down	-1.39102	9.15758e-36	8.2554	7.89376	6.84095	7.10133	6.44237	6.89641	15.9959	17.5401	15.2683	EF102_ARATH Ethylene-responsive transcription factor 5 OS=Arabidopsis thaliana GN=ERF5 PE=2 SV=1
GH_D12G2366	AT5G47230	ethylene responsive element binding factor 5	down	-1.62316	1.12706e-215	down	-1.7006	1.30617e-145	67.0835	71.5362	69.5652	68.7185	65.996	73.1886	207.134	203.317	204.725	EF102_ARATH Ethylene-responsive transcription factor 5 OS=Arabidopsis thaliana GN=ERF5 PE=2 SV=1
GH_D07G2070	AT1G05010	ethylene-forming enzyme ACO3	up	2.58645	6.2663e-09	up	2.35591	3.9692e-06	1.2186	1.0739	1.31379	1.19578	0.962855	1.06685	0.0716897	0.218581	0.276392	ACCO3_PETHY 1-aminocyclopropane-1-carboxylate oxidase 3 OS=Petunia hybrida GN=ACO3 PE=3 SV=1
GH_D11G1631	AT1G05010	ethylene-forming enzyme ACO1	down	-2.66317	0	down	-1.30178	1.10369e-98	23.2085	23.0341	23.075	61.3498	63.9014	62.5243	138.063	146.345	136.66	ACCO_PRUMU 1-aminocyclopropane-1-carboxylate oxidase OS=Prunus mume GN=ACO1 PE=2 SV=1
GH_A08G0649	AT2G44840	ethylene-responsive element binding factor 13	down	-2.11422	0.00259133	down	-2.12064	0.00730603	0.195242	0.123107	0.0531994	0.126727	0.150708	0.134624	0.486243	0.29651	0.830205	ERF99_ARATH Ethylene-responsive transcription factor 13 OS=Arabidopsis thaliana GN=ERF13 PE=2 SV=2
GH_A11G0782	AT2G44840	ethylene-responsive element binding factor 13	down	-1.28082	2.9125e-06	down	-1.61215	2.75723e-08	1.11195	1.59871	0.774105	1.07072	0.754564	1.13743	2.7997	2.81836	2.58954	ERF99_ARATH Ethylene-responsive transcription factor 13 OS=Arabidopsis thaliana GN=ERF13 PE=2 SV=2
GH_D08G0646	AT2G44840	ethylene-responsive element binding factor 13	down	-1.56508	3.18263e-11	down	-2.68012	7.29691e-21	1.01969	1.62799	1.6831	0.763684	0.454097	0.878876	3.84182	4.16926	4.06156	ERF2_TOBAC Ethylene-responsive transcription factor 2 OS=Nicotiana tabacum GN=ERF2 PE=2 SV=1
GH_A10G0765	AT1G03220	Eukaryotic aspartyl protease family protein	down	-2.42355	3.82257e-07	down	-2.01396	4.32795e-05	0.187946	0.0846475	0.0548693	0.182987	0.103626	0.208274	0.618524	0.630748	0.552429	7SB1_SOYBN Basic 7S globulin OS=Glycine max GN=BG PE=1 SV=2
GH_A05G4202	AT5G07030	Eukaryotic aspartyl protease family protein	up	1.71957	3.84039e-128	up	1.05202	4.73004e-39	44.9058	43.2511	50.0959	31.9942	29.9873	29.6493	14.0098	13.0051	13.2216	NEP1_NEPGR Aspartic proteinase nepenthesin-1 OS=Nepenthes gracilis GN=nep1 PE=1 SV=1
GH_A10G2029	AT5G07030	Eukaryotic aspartyl protease family protein	up	1.90095	0	up	1.30604	6.08336e-97	253.524	244.407	266.934	188.362	173.68	171.48	64.9313	65.4958	66.0059	NEP1_NEPGR Aspartic proteinase nepenthesin-1 OS=Nepenthes gracilis GN=nep1 PE=1 SV=1
GH_D05G0629	AT5G10770	Eukaryotic aspartyl protease family protein	down	-1.71631	2.15965e-29	down	-1.68645	1.9777e-24	1.57154	1.58668	1.28729	1.74504	1.61659	1.44407	4.85188	5.1037	4.1821	NEP2_NEPGR Aspartic proteinase nepenthesin-2 OS=Nepenthes gracilis GN=nep2 PE=1 SV=1
GH_A05G3432	AT5G19120	Eukaryotic aspartyl protease family protein	down	-1.01925	6.67645e-104	down	-1.04325	4.50343e-69	109.426	111.284	116.074	115.55	127.669	106.322	220.737	212.884	221.089	7SB1_SOYBN Basic 7S globulin OS=Glycine max GN=BG PE=1 SV=2
GH_A01G1263	AT5G13150	exocyst subunit exo70 family protein C1	down	-1.16971	5.12759e-10	down	-2.05935	6.49119e-18	0.818909	0.768881	0.731591	0.522821	0.36269	0.439691	1.80542	1.75845	1.47314	E70B1_ARATH Exocyst complex component EXO70B1 OS=Arabidopsis thaliana GN=EXO70B1 PE=1 SV=1
GH_A04G0972	AT3G09520	exocyst subunit exo70 family protein H4	down	-1.209	8.56297e-12	down	-1.25154	7.67457e-10	0.953277	0.937066	1.01783	1.08455	0.899124	0.983187	2.06733	2.22648	2.13767	E70A1_ARATH Exocyst complex component EXO70A1 OS=Arabidopsis thaliana GN=EXO70A1 PE=1 SV=1
GH_A11G3713	AT3G09520	exocyst subunit exo70 family protein H4	up	1.47633	8.45439e-09	up	1.48983	8.19534e-08	2.40653	2.42783	2.73438	2.51172	2.89785	2.63837	0.934963	1.06901	0.633784	E70B1_ARATH Exocyst complex component EXO70B1 OS=Arabidopsis thaliana GN=EXO70B1 PE=1 SV=1
GH_A11G3714	AT3G09520	exocyst subunit exo70 family protein H4	up	1.03261	1.49602e-07	up	1.05599	1.76218e-06	2.32446	2.17587	2.62546	2.75764	2.72136	2.11676	1.16077	0.867779	1.27864	E70A1_ARATH Exocyst complex component EXO70A1 OS=Arabidopsis thaliana GN=EXO70A1 PE=1 SV=1
GH_D04G1305	AT3G09520	exocyst subunit exo70 family protein H4	down	-1.17303	9.9064e-40	down	-1.24147	9.51105e-27	5.31847	4.48726	5.56528	6.13432	4.84327	4.40408	11.6267	10.6727	10.8842	E70A1_ARATH Exocyst complex component EXO70A1 OS=Arabidopsis thaliana GN=EXO70A1 PE=1 SV=1
GH_A05G0992	AT5G59730	exocyst subunit exo70 family protein H7	down	-1.48542	1.28491e-64	down	-1.7169	6.94215e-69	4.2383	4.4464	3.87894	3.91125	3.62577	3.77725	11.2733	11.5213	11.0438	E70A1_ARATH Exocyst complex component EXO70A1 OS=Arabidopsis thaliana GN=EXO70A1 PE=1 SV=1
GH_A07G1047	AT5G59730	exocyst subunit exo70 family protein H7	down	-1.51511	1.68842e-201	down	-2.16423	0	53.4851	48.4731	54.6408	34.3756	36.9604	33.9154	143.697	144.459	140.864	E70A1_ARATH Exocyst complex component EXO70A1 OS=Arabidopsis thaliana GN=EXO70A1 PE=1 SV=1
GH_D03G1494	AT5G59730	exocyst subunit exo70 family protein H7	down	-2.20631	1.74269e-07	down	-3.33342	4.64774e-10	0.096261	0.0986307	0.196718	0.0749769	0.0557279	0.0497805	0.719202	0.342631	0.604075	E70A1_ARATH Exocyst complex component EXO70A1 OS=Arabidopsis thaliana GN=EXO70A1 PE=1 SV=1
GH_D05G0977	AT5G59730	exocyst subunit exo70 family protein H7	down	-1.12528	5.62156e-07	down	-1.8283	4.1443e-13	0.860153	0.613558	0.92309	0.54271	0.472927	0.534281	1.78315	1.97039	1.26553	E70A1_ARATH Exocyst complex component EXO70A1 OS=Arabidopsis thaliana GN=EXO70A1 PE=1 SV=1
GH_A12G0116	AT4G38210	expansin A20	up	2.27069	1.14489e-46	up	1.7599	7.24114e-18	10.4544	9.21525	9.46593	6.81633	9.05235	5.75994	2.02537	1.94658	1.84303	EXP20_ARATH Expansin-A20 OS=Arabidopsis thaliana GN=EXPA20 PE=2 SV=1
GH_A07G2330	AT3G29030	expansin A5	up	1.70811	2.35122e-10	up	1.04088	0.00214476	2.89943	3.51145	3.95016	2.34096	2.18348	2.34664	1.11542	1.3089	0.654759	EXPA5_ARATH Expansin-A5 OS=Arabidopsis thaliana GN=EXPA5 PE=2 SV=1
GH_A10G1685	AT3G29030	expansin A5	up	2.14641	5.08494e-77	up	1.17372	7.77518e-16	34.8493	39.2359	35.5589	21.4619	17.8266	19.6523	9.61637	7.89836	6.36071	EXPA5_ARATH Expansin-A5 OS=Arabidopsis thaliana GN=EXPA5 PE=2 SV=1
GH_A10G1961	AT2G40610	expansin A8 decrease in the expression of two A. thaliana Expansin genes (AtEXP5 and AtEXP8) was observed	up	1.47412	3.83155e-28	up	1.3169	2.01257e-18	11.0791	12.2065	12.4767	10.236	11.395	12.1903	4.46169	4.22877	3.68605	EXPA8_ARATH Expansin-A8 OS=Arabidopsis thaliana GN=EXPA8 PE=2 SV=1
GH_A13G0069	AT2G40610	expansin A8	up	1.80119	8.56671e-24	up	2.01271	7.32915e-10	10.6717	11.844	10.4844	15.3852	12.166	13.0532	3.36239	3.87788	1.95657	EXPA8_ARATH Expansin-A8 OS=Arabidopsis thaliana GN=EXPA8 PE=2 SV=1
GH_A13G2638	AT2G40610	expansin A8	up	1.49578	4.44535e-07	up	1.4017	2.39178e-05	2.41892	2.49168	1.85985	2.30846	1.94112	2.47708	0.71575	0.784268	0.813065	EXPA8_ARATH Expansin-A8 OS=Arabidopsis thaliana GN=EXPA8 PE=2 SV=1
GH_D10G2061	AT2G40610	expansin A8	up	1.82048	2.88812e-63	up	1.41475	1.65156e-40	30.1611	36.0063	29.7948	25.9112	26.2473	24.2893	8.86468	9.46438	7.85711	EXPA8_ARATH Expansin-A8 OS=Arabidopsis thaliana GN=EXPA8 PE=2 SV=1
GH_D13G0068	AT2G40610	expansin A8	up	2.25377	4.34574e-93	up	2.09338	2.08343e-50	32.0504	29.7026	31.1175	31.0218	25.3061	31.3885	5.96458	7.65548	5.21753	EXPA8_ARATH Expansin-A8 OS=Arabidopsis thaliana GN=EXPA8 PE=2 SV=1
GH_D04G1857	AT3G45970	expansin-like A1	down	-2.17436	1.37053e-08	down	-1.15949	0.00419671	0.230286	0.417459	0.400018	0.47084	0.911009	0.803859	1.89261	1.24591	1.2793	EXLA1_ARATH Expansin-like A1 OS=Arabidopsis thaliana GN=EXLA1 PE=2 SV=1
GH_A03G0087	AT4G17030	expansin-like B1	up	1.10375	0.00541862	up	1.74859	3.60327e-06	1.02574	1.27848	1.12121	1.90444	1.61115	2.12797	0.475265	0.509442	0.539884	EXLB1_ARATH Expansin-like B1 OS=Arabidopsis thaliana GN=EXLB1 PE=2 SV=2
GH_A08G1892	AT4G17030	expansin-like B1	down	-3.00995	0.00496617	down	-2.51374	0.0392359	0.0239497	0.0755056	0	0	0.0924341	0.0619269	0.328052	0.136395	0.320298	EXLB1_ARATH Expansin-like B1 OS=Arabidopsis thaliana GN=EXLB1 PE=2 SV=2
GH_D12G2332	AT4G17030	expansin-like B1	down	-2.08716	4.89372e-07	down	-1.61212	0.000365361	0.383196	0.490786	0.171302	0.629581	0.670147	0.247708	1.55079	1.87542	0.960895	EXLB1_ORYSJ Expansin-like B1 OS=Oryza sativa subsp. japonica GN=EXLB1 PE=2 SV=2
GH_A05G3135	AT1G14040	EXS (ERD1/XPR1/SYG1) family protein	down	-3.52243	1.64301e-121	down	-1.50032	1.36122e-31	0.362297	0.402776	0.483199	1.83423	1.86929	1.50873	4.53042	4.1483	4.76289	PHO13_ARATH Phosphate transporter PHO1 homolog 3 OS=Arabidopsis thaliana GN=PHO1;H3 PE=2 SV=2
GH_D05G3136	AT1G14040	EXS (ERD1/XPR1/SYG1) family protein	down	-2.48142	5.81369e-176	down	-1.23088	8.28053e-46	2.36446	2.06197	2.44717	5.94827	5.77713	5.47284	13.1544	11.435	12.1544	PHO13_ARATH Phosphate transporter PHO1 homolog 3 OS=Arabidopsis thaliana GN=PHO1;H3 PE=2 SV=2
GH_A13G1453	AT1G26730	EXS (ERD1/XPR1/SYG1) family protein	down	-1.43118	1.51278e-35	down	-1.46201	2.3122e-32	1.9526	1.65354	2.1196	1.8437	2.1759	1.86919	4.89221	4.5532	5.29466	PHO17_ARATH Phosphate transporter PHO1 homolog 7 OS=Arabidopsis thaliana GN=PHO1-H7 PE=2 SV=1
GH_A04G1553	AT1G58440	FAD/NAD(P)-binding oxidoreductase family protein	down	-4.53441	3.24551e-12	down	-2.8202	2.81898e-06	0.031933	0.0125843	0.0652579	0.0155452	0.200274	0.144496	1.03386	0.454648	0.788427	ERG1_PANGI Squalene monooxygenase OS=Panax ginseng PE=2 SV=1
GH_A04G1556	AT1G58440	FAD/NAD(P)-binding oxidoreductase family protein	up	2.60651	5.41623e-52	up	2.14494	1.04772e-23	5.50242	6.1691	5.26347	4.25539	3.6255	5.03084	0.944114	0.571485	1.11263	ERG1_PANGI Squalene monooxygenase OS=Panax ginseng PE=2 SV=1
GH_D04G1894	AT1G58440	FAD/NAD(P)-binding oxidoreductase family protein	down	-2.45754	2.93686e-143	down	-1.62894	1.7967e-60	4.66896	3.64324	3.94654	8.1854	7.13909	7.78098	21.6911	20.0087	23.282	ERG1_PANGI Squalene monooxygenase OS=Panax ginseng PE=2 SV=1
GH_scaffold7085_objG0001	AT1G58440	FAD/NAD(P)-binding oxidoreductase family protein	down	-2.42436	3.51262e-165	down	-1.13815	1.30681e-39	3.89408	3.81431	3.24296	8.85375	9.7842	9.73429	19.7184	17.3057	19.6945	ERG1_PANGI Squalene monooxygenase OS=Panax ginseng PE=2 SV=1
GH_A01G1817	AT5G05320	FAD/NAD(P)-binding oxidoreductase family protein	down	-2.1373	1.13877e-07	down	-1.10778	0.00839007	0.1324	0.231897	0.300635	0.315105	0.61036	0.456464	0.860981	1.17293	0.681035	ABA2_PRUAR Zeaxanthin epoxidase, chloroplastic OS=Prunus armeniaca PE=2 SV=1
GH_A04G1504	AT5G05320	FAD/NAD(P)-binding oxidoreductase family protein	down	-1.50636	1.86629e-119	down	-1.05282	8.15267e-33	13.2389	12.6192	13.7918	16.6391	22.1385	18.4634	35.4745	35.13	37.2313	ZEP_ARATH Zeaxanthin epoxidase, chloroplastic OS=Arabidopsis thaliana GN=ZEP PE=1 SV=1
GH_A02G0915	AT1G30760	FAD-binding Berberine family protein	up	2.16944	1.84218e-13	up	1.32906	0.000939597	1.63035	1.88048	1.41629	0.785372	1.20585	0.91069	0.481015	0.145582	0.409081	THCAI_CANSA Inactive tetrahydrocannabinolic acid synthase OS=Cannabis sativa PE=3 SV=1
GH_D02G0200	AT1G30760	FAD-binding Berberine family protein	down	-1.21953	0.00785989	down	-2.08286	0.000327941	0.267595	0.224091	0.273427	0.179117	0.112961	0.151358	0.416521	0.690545	0.602194	CASL1_CANSA Cannabidiolic acid synthase-like 1 OS=Cannabis sativa GN=CBDAS2 PE=2 SV=1
GH_D02G1126	AT1G30760	FAD-binding Berberine family protein	up	2.29772	2.30056e-35	up	1.19934	3.51439e-06	3.7873	4.72772	4.57446	2.611	2.22847	1.61327	0.981375	0.981816	0.619337	THCAS_CANSA Tetrahydrocannabinolic acid synthase OS=Cannabis sativa PE=1 SV=1
GH_D10G1208	AT5G44440	FAD-binding Berberine family protein	down	-2.13588	2.464e-24	down	-1.60465	4.53321e-14	0.583335	0.399041	0.483586	0.70725	0.838958	0.711477	2.20657	2.0058	2.0381	CBDAS_CANSA Cannabidiolic acid synthase OS=Cannabis sativa GN=CBDAS PE=1 SV=1
GH_A11G1275	AT1G03170	FANTASTIC four-like protein (DUF3049)	up	1.92695	4.13343e-20	up	2.0043	9.20292e-20	4.97576	4.58892	5.35846	5.28671	5.67752	5.63215	1.15692	1.70493	0.955798	FAF2_ARATH Protein FANTASTIC FOUR 2 OS=Arabidopsis thaliana GN=FAF2 PE=2 SV=1
GH_D11G2973	AT1G54740	FANTASTIC four-like protein (DUF3049)	down	-4.05011	9.95808e-08	down	-2.09197	0.00151483	0.0215375	0.0509255	0.0440139	0.209692	0.145467	0.0835345	0.509564	0.674613	0.55392	-
GH_A07G1144	AT5G05580	fatty acid desaturase 8	up	1.58141	1.9354e-06	up	1.29853	0.000727283	1.24672	1.51462	1.07104	1.05147	1.25656	1.02664	0.514188	0.361789	0.359445	FAD3C_RICCO Omega-3 fatty acid desaturase, chloroplastic OS=Ricinus communis GN=FAD7A-1 PE=2 SV=1
GH_D08G2811	AT2G46210	Fatty acid/sphingolipid desaturase	up	1.79085	2.00811e-18	up	1.27558	3.58004e-07	2.88012	2.64396	2.99068	1.91279	2.16642	2.1944	0.698974	0.704045	0.934937	SLD2_ARATH Delta(8)-fatty-acid desaturase 2 OS=Arabidopsis thaliana GN=SLD2 PE=1 SV=1
GH_A03G2051	AT1G23780	F-box family protein	down	-1.68534	8.35183e-17	down	-1.28432	4.84721e-10	0.803192	0.962654	1.12592	1.22793	1.39625	1.35594	2.36401	3.3267	3.11394	SKI22_ARATH F-box protein SKIP22 OS=Arabidopsis thaliana GN=SKIP22 PE=1 SV=1
GH_D07G1194	AT2G27310	F-box family protein	down	-1.17804	2.65621e-50	down	-1.52917	7.9467e-76	27.3549	33.4752	33.0762	29.0961	24.2741	24.0827	66.5129	68.4714	68.674	FB119_ARATH F-box protein At2g27310 OS=Arabidopsis thaliana GN=At2g27310 PE=2 SV=1
GH_A02G1055	AT3G44326	F-box family protein	down	-1.27791	1.62148e-11	down	-1.59625	1.73005e-11	1.33973	1.30362	1.48723	0.805173	1.37247	1.32578	3.41892	3.41457	2.7565	FB346_ARATH F-box protein At3g44326 OS=Arabidopsis thaliana GN=At3g44326 PE=2 SV=1
GH_A10G0224	AT4G21510	F-box family protein	down	-1.9288	3.52564e-63	down	-1.57495	1.53428e-31	8.22412	8.40759	8.12207	9.34722	11.5543	12.5455	34.065	24.9371	31.3289	SKI27_ARATH F-box protein SKIP27 OS=Arabidopsis thaliana GN=SKIP27 PE=1 SV=2
GH_D10G0236	AT4G21510	F-box family protein	down	-1.81893	4.64255e-101	down	-1.90766	7.49666e-85	29.0794	31.0983	30.9677	26.8875	33.5593	29.9632	114.307	86.9228	107.031	SKI27_ARATH F-box protein SKIP27 OS=Arabidopsis thaliana GN=SKIP27 PE=1 SV=2
GH_A09G1266	AT5G46170	F-box family protein	down	-1.16743	2.25422e-105	down	-2.13193	1.89973e-254	62.7074	62.8413	62.3717	33.0994	35.234	33.2595	133.066	140.825	131.039	FB285_ARATH F-box protein At5g46170 OS=Arabidopsis thaliana GN=At5g46170 PE=2 SV=1
GH_D09G1223	AT5G46170	F-box family protein	down	-1.28535	1.47021e-150	down	-2.193	0	93.3465	91.3292	87.2755	51.5429	53.9851	47.4292	209.75	216.68	209.739	FB285_ARATH F-box protein At5g46170 OS=Arabidopsis thaliana GN=At5g46170 PE=2 SV=1
GH_A05G1721	AT4G22030	F-box protein with a domain protein	down	-1.9551	6.00451e-22	down	-1.60927	1.37428e-13	1.58334	1.17453	1.54987	1.94315	1.69462	2.16744	5.4344	5.91043	4.73604	FB333_ARATH Probable F-box protein At4g22030 OS=Arabidopsis thaliana GN=At4g22030 PE=4 SV=1
GH_A05G1722	AT4G22030	F-box protein with a domain protein	down	-2.72549	6.71446e-09	down	-2.07631	4.13411e-05	0.133478	0.0500966	0.103914	0.0742605	0.220782	0.19722	0.490717	0.542972	0.823894	FB333_ARATH Probable F-box protein At4g22030 OS=Arabidopsis thaliana GN=At4g22030 PE=4 SV=1
GH_A06G2344	AT4G22030	F-box protein with a domain protein	down	-3.14942	7.53018e-05	down	-3.36141	0.000587884	0.0567529	0.0111827	0.0289949	0.0276277	0	0.0733732	0.212011	0.484815	0.18975	FB333_ARATH Probable F-box protein At4g22030 OS=Arabidopsis thaliana GN=At4g22030 PE=4 SV=1
GH_D05G1754	AT4G22030	F-box protein with a domain protein	down	-1.22829	0.00308176	down	-1.52474	0.00105716	0.210825	0.376642	0.244143	0.246315	0.244104	0.218053	0.560055	0.740405	0.563906	FB333_ARATH Probable F-box protein At4g22030 OS=Arabidopsis thaliana GN=At4g22030 PE=4 SV=1
GH_A12G2652	AT4G08980	F-BOX WITH WD-40 2	up	2.05163	0.00938007	up	1.83919	0.0401452	0.804915	0.534237	0.259723	0.522451	0.408759	0.547703	0.070337	0.160843	0.145273	FBW2_ARATH F-box protein FBW2 OS=Arabidopsis thaliana GN=FBW2 PE=1 SV=1
GH_D03G1292	AT5G63520	F-box/LRR protein	up	3.30496	4.87182e-07	up	2.56511	0.00171139	0.517361	0.357369	0.427661	0.305622	0.291661	0.225462	0.0579086	0.0331055	0.0358811	FBL91_ARATH F-box
GH_A05G1189	AT1G73120	F-box/RNI superfamily protein	down	-1.92493	1.3993e-89	down	-1.35906	4.06242e-39	45.1287	38.7066	41.9143	67.3488	62.7494	66.2091	128.572	173.123	156.48	-
GH_D13G1734	AT5G22730	F-box/RNI-like/FBD-like domains-containing protein	down	-2.84619	0.000418924	down	-2.04732	0.0492657	0.0339424	0.0321027	0.0277457	0	0.0262001	0.157977	0.270503	0.173973	0.20951	FBD32_ARATH FBD-associated F-box protein At5g22730 OS=Arabidopsis thaliana GN=At5g22730 PE=2 SV=2
GH_A09G1832	AT5G01600	ferretin 1	down	-2.06004	0	down	-1.30178	3.34325e-116	113.692	122.297	127.112	224.434	212.909	209.718	481.009	489.053	481.822	FRI3_SOYBN Ferritin-3, chloroplastic OS=Glycine max PE=2 SV=1
GH_D09G1786	AT5G01600	ferretin 1	down	-2.42058	0	down	-1.30236	9.90148e-140	64.7103	65.7407	69.6973	153.382	158.893	145.379	343.508	340.298	342.852	FRI3_SOYBN Ferritin-3, chloroplastic OS=Glycine max PE=2 SV=1
GH_D07G2086	AT5G35700	fimbrin-like protein 2	up	1.05377	0.000484821	up	1.13736	0.000727096	0.943418	0.758295	0.677649	0.918525	0.730027	1.02648	0.395468	0.279279	0.422811	FIMB5_ARATH Fimbrin-5 OS=Arabidopsis thaliana GN=FIM5 PE=1 SV=1
GH_A09G2245	AT5G48570	FKBP-type peptidyl-prolyl cis-trans isomerase family protein	up	1.92566	2.16874e-99	up	1.8691	3.25018e-76	14.9001	14.6475	14.8747	14.7378	16.0092	14.2961	3.33407	3.72203	4.13169	FKB65_ARATH Peptidyl-prolyl cis-trans isomerase FKBP65 OS=Arabidopsis thaliana GN=FKBP65 PE=1 SV=1
GH_D09G2177	AT5G48570	FKBP-type peptidyl-prolyl cis-trans isomerase family protein	up	1.76724	3.11675e-90	up	1.75755	1.15687e-74	14.0146	12.828	13.5391	14.2349	14.7683	13.3012	3.71474	3.85711	3.81721	FKB65_ARATH Peptidyl-prolyl cis-trans isomerase FKBP65 OS=Arabidopsis thaliana GN=FKBP65 PE=1 SV=1
GH_A12G1715	AT1G68050	flavin-binding%2C kelch repeat%2C f box 1	down	-4.40238	0	down	-2.14868	7.87354e-183	1.61604	1.36012	1.69509	8.2522	8.07694	7.0506	31.6868	31.3159	31.4649	ADO3_ARATH Adagio protein 3 OS=Arabidopsis thaliana GN=ADO3 PE=1 SV=1
GH_D12G1711	AT1G68050	flavin-binding%2C kelch repeat%2C f box 1	down	-4.14134	0	down	-1.77667	4.70243e-142	3.70401	3.66707	3.5558	20.4588	21.0939	17.836	60.833	64.7222	59.5754	ADO3_ARATH Adagio protein 3 OS=Arabidopsis thaliana GN=ADO3 PE=1 SV=1
GH_A07G0717	AT5G08640	flavonol synthase 1	up	1.51986	5.94015e-29	up	1.08888	5.15605e-14	12.5546	9.30336	10.9928	8.69791	8.6015	8.40437	3.88171	3.86992	3.28511	FLS1_ARATH Flavonol synthase
GH_A11G1099	AT2G46940	fold protein	down	-1.24781	1.21384e-69	down	-1.05364	3.89782e-46	24.6878	27.9541	25.5763	30.1796	31.2125	33.0062	58.222	60.5014	59.4357	-
GH_A03G1653	AT1G70140	formin 8	down	-1.41829	5.71184e-17	down	-2.08327	3.34857e-28	0.850488	0.726932	1.08918	0.655077	0.576254	0.518013	2.15576	2.03429	2.56649	FH8_ARATH Formin-like protein 8 OS=Arabidopsis thaliana GN=FH8 PE=1 SV=1
GH_D07G0930	AT2G32970	G1/S-specific cyclin-E protein	down	-2.01766	1.65721e-86	down	-1.30482	3.83141e-41	2.68088	1.96572	2.43296	4.27267	4.27625	3.70753	9.08971	8.93295	9.55674	-
GH_A13G1347	AT1G56600	galactinol synthase 2	down	-1.31944	1.64333e-41	down	-1.42615	1.91081e-39	5.51056	5.31768	6.00964	5.57151	5.65784	5.18341	13.4159	13.2773	13.4639	GOLS2_SOLLC Galactinol synthase 2 OS=Solanum lycopersicum GN=GOLS2 PE=2 SV=1
GH_A13G2051	AT1G56600	galactinol synthase 2	down	-2.65033	1.73386e-07	down	-2.24156	1.57619e-05	0.052216	0.150901	0.213416	0.118623	0.16794	0.27003	1.01866	0.644306	0.680419	GOLS2_SOLLC Galactinol synthase 2 OS=Solanum lycopersicum GN=GOLS2 PE=2 SV=1
GH_A09G1462	AT1G15670	Galactose oxidase/kelch repeat superfamily protein	down	-2.12463	0	down	-1.17014	5.82859e-53	45.5672	44.4747	46.7025	91.2038	87.06	100.654	180.888	198.496	192.236	FK126_ARATH F-box
GH_A13G0880	AT1G15670	Galactose oxidase/kelch repeat superfamily protein	down	-1.89081	7.67823e-62	down	-1.51586	1.73926e-36	3.11415	2.98334	3.48089	4.42234	4.24984	4.3598	11.8477	11.3907	10.6731	FK126_ARATH F-box
GH_A03G1821	AT1G16250	Galactose oxidase/kelch repeat superfamily protein	down	-2.98271	3.85548e-163	down	-2.04809	7.26726e-78	3.10704	3.37929	3.26161	6.63859	6.88882	6.03153	22.9787	27.7791	22.9479	FBK5_ARATH F-box
GH_D02G1984	AT1G16250	Galactose oxidase/kelch repeat superfamily protein	down	-3.11607	4.87753e-15	down	-2.02046	9.32067e-08	0.0904695	0.28522	0.13446	0.400374	0.222197	0.510387	1.24945	1.70962	1.18454	FBK5_ARATH F-box
GH_D12G1679	AT1G67480	Galactose oxidase/kelch repeat superfamily protein	down	-4.0876	1.8023e-14	down	-3.5494	8.72844e-10	0.0470217	0.0741219	0.0480465	0.0915621	0.151234	0	1.26864	0.803371	0.661107	FBK28_ARATH F-box
GH_A05G0652	AT2G24540	Galactose oxidase/kelch repeat superfamily protein	down	-1.30389	1.54658e-57	down	-1.20119	4.83817e-45	20.4677	21.9299	24.5535	26.3884	23.8963	25.3131	48.0436	56.9146	53.2623	AFR_ARATH F-box protein AFR OS=Arabidopsis thaliana GN=AFR PE=1 SV=2
GH_D05G0650	AT2G24540	Galactose oxidase/kelch repeat superfamily protein	down	-1.712	3.69324e-141	down	-1.9981	8.5497e-115	17.37	17.8796	18.8609	15.4932	14.242	16.9927	53.745	59.7638	56.2268	AFR_ARATH F-box protein AFR OS=Arabidopsis thaliana GN=AFR PE=1 SV=2
GH_D09G1841	AT2G44130	Galactose oxidase/kelch repeat superfamily protein	down	-1.64531	1.74964e-89	down	-1.10044	3.74573e-43	10.0887	8.26524	10.1671	14.203	15.0439	14.6092	28.099	28.9986	28.4124	FBK46_ARATH F-box
GH_D05G2336	AT1G77810	Galactosyltransferase family protein	up	1.73474	0.00191393	up	1.70975	0.00888556	0.610963	0.658105	0.603469	0.535358	0.569853	0.842543	0.0760788	0.231963	0.230461	B3GT7_ARATH Beta-1,3-galactosyltransferase 7 OS=Arabidopsis thaliana GN=B3GALT7 PE=2 SV=1
GH_A05G3818	AT3G28340	galacturonosyltransferase-like 10	down	-1.13934	2.37651e-72	down	-1.51955	1.38858e-140	58.9507	65.1963	57.8928	49.4781	50.8483	47.2982	134.491	120.848	129.742	GATLA_ARATH Probable galacturonosyltransferase-like 10 OS=Arabidopsis thaliana GN=GATL10 PE=2 SV=1
GH_D04G0538	AT3G28340	galacturonosyltransferase-like 10	down	-1.38561	1.78621e-97	down	-1.82218	8.88419e-128	19.9086	21.2684	19.601	14.5656	16.8699	15.9935	52.416	47.7193	52.2292	GATLA_ARATH Probable galacturonosyltransferase-like 10 OS=Arabidopsis thaliana GN=GATL10 PE=2 SV=1
GH_A04G1140	AT5G01580	gamma interferon responsive lysosomal thiol (GILT) reductase family protein	up	4.25304	0.0263724	up	4.90015	0.00917508	0.128636	0.110604	0.0716945	0.0910852	0.248236	0.181427	0	0	0	GILT_HUMAN Gamma-interferon-inducible lysosomal thiol reductase OS=Homo sapiens GN=IFI30 PE=1 SV=3
GH_A11G3691	AT2G36830	gamma tonoplast intrinsic protein	down	-1.88536	0	down	-1.14469	5.61019e-33	60.896	59.3071	59.3827	120.822	88.8119	106.007	209.589	213.387	213.581	TIP11_ARATH Aquaporin TIP1-1 OS=Arabidopsis thaliana GN=TIP1-1 PE=1 SV=1
GH_D11G3720	AT2G36830	gamma tonoplast intrinsic protein	down	-3.20828	0	down	-2.25035	5.45662e-140	8.17332	8.29587	8.25435	17.7891	14.9013	17.8777	73.1371	74.2525	71.4707	TIP11_ARATH Aquaporin TIP1-1 OS=Arabidopsis thaliana GN=TIP1-1 PE=1 SV=1
GH_A05G3865	AT5G15230	GAST1 protein homolog 4	up	1.4876	1.35623e-08	up	2.21059	5.62688e-22	5.9035	7.36532	8.80524	13.7292	12.2562	12.1539	2.64783	2.31042	2.53291	GASA4_ARATH Gibberellin-regulated protein 4 OS=Arabidopsis thaliana GN=GASA4 PE=1 SV=2
GH_D09G0170	AT3G02885	GAST1 protein homolog 5	up	1.77664	8.12897e-28	up	1.09413	2.29175e-37	424.324	558.662	440.09	336.365	283.025	315.567	131.625	141.414	126.185	-
GH_A01G0292	AT3G06740	GATA transcription factor 15	up	1.79563	9.96155e-08	up	1.05822	0.023708	3.31912	3.48803	3.19196	1.77418	2.42807	2.13154	0.810405	0.86482	1.07123	GAT15_ARATH GATA transcription factor 15 OS=Arabidopsis thaliana GN=GATA15 PE=2 SV=2
GH_D01G0278	AT3G06740	GATA transcription factor 15	up	1.98394	2.50204e-08	up	1.1886	0.0135077	3.30774	4.02608	2.78088	1.63062	2.22197	2.32767	0.573517	0.834582	1.03378	GAT15_ARATH GATA transcription factor 15 OS=Arabidopsis thaliana GN=GATA15 PE=2 SV=2
GH_D13G0297	AT5G66320	GATA transcription factor 5	down	-1.02079	5.00357e-56	down	-1.00328	9.32198e-44	35.0638	34.4961	36.1603	37.6959	38.1512	36.9237	69.1977	72.3643	64.1541	GATA5_ARATH GATA transcription factor 5 OS=Arabidopsis thaliana GN=GATA5 PE=2 SV=1
GH_A12G1444	AT1G02700	GATA transcription factor-like protein	down	-2.23616	1.00152e-15	down	-1.39923	2.11682e-07	1.21233	0.663014	0.606737	1.95118	1.6472	1.18352	2.95764	3.69871	4.86149	-
GH_A03G2063	AT1G10200	GATA type zinc finger transcription factor family protein	up	2.29524	3.1592e-24	up	1.09782	0.000356721	7.73504	7.42599	5.86948	3.01829	3.54839	3.18279	1.58955	1.55781	1.03181	WLIM1_ARATH LIM domain-containing protein WLIM1 OS=Arabidopsis thaliana GN=WLIM1 PE=1 SV=1
GH_A09G1570	AT3G52610	GATA zinc finger protein	down	-3.0572	8.9073e-17	down	-1.18982	0.00044398	0.109973	0.125201	0.187283	0.559151	0.577713	0.426538	0.928162	0.852466	1.45819	-
GH_A05G1421	AT5G40990	GDSL lipase 1	down	-2.99467	6.12652e-31	down	-1.45755	7.81505e-09	0.270665	0.387871	0.402275	0.718699	1.25039	1.20885	2.55333	2.89605	2.44696	GLIP1_ARATH GDSL esterase
GH_A05G1422	AT5G40990	GDSL lipase 1	down	-3.75239	3.38878e-42	down	-2.12914	3.15965e-18	0.221453	0.219794	0.268183	0.846468	0.791387	0.615028	3.43168	2.40559	3.17261	GLIP1_ARATH GDSL esterase
GH_D05G1436	AT5G40990	GDSL lipase 1	down	-2.77091	4.80585e-186	down	-1.64989	3.17038e-62	3.5194	3.69382	3.75087	7.842	8.23585	9.00797	24.0536	21.8698	25.4816	GLIP1_ARATH GDSL esterase
GH_D05G1437	AT5G40990	GDSL lipase 1	down	-2.90193	3.78121e-12	down	-1.76556	6.24068e-05	0.131592	0.0907519	0.20169	0.416389	0.158712	0.38279	1.14703	0.819679	0.981472	GLIP1_ARATH GDSL esterase
GH_A01G2245	AT5G03610	GDSL-like Lipase/Acylhydrolase superfamily protein	down	-1.72655	1.88795e-23	down	-1.50481	1.92415e-12	1.29616	1.37091	1.76019	2.06799	2.17853	1.08113	4.16521	4.71475	4.9724	GDL71_ARATH GDSL esterase
GH_D01G2328	AT5G03610	GDSL-like Lipase/Acylhydrolase superfamily protein	down	-1.96328	1.50991e-55	down	-1.47216	1.63167e-32	3.37002	2.79455	2.56338	4.44536	4.59911	4.00017	12.1416	10.7392	10.1169	GDL71_ARATH GDSL esterase
GH_A09G0984	AT1G72610	germin-like protein 1	up	2.09107	9.67606e-31	up	1.46448	1.77926e-10	10.6837	9.81841	9.53933	6.60303	6.26996	7.70418	3.03883	2.02006	1.75154	GL31_ARATH Germin-like protein subfamily 3 member 1 OS=Arabidopsis thaliana GN=GLP1 PE=1 SV=1
GH_D09G0937	AT1G72610	germin-like protein 1	up	1.40144	8.00729e-38	up	1.29472	3.61514e-31	21.813	17.4174	18.3538	19.4908	19.4702	17.4908	6.85813	6.8002	7.26455	GL31_ARATH Germin-like protein subfamily 3 member 1 OS=Arabidopsis thaliana GN=GLP1 PE=1 SV=1
GH_D05G2410	AT1G44090	gibberellin 20-oxidase 5	up	1.79588	5.34204e-19	up	1.31115	1.00256e-07	3.81231	3.2198	3.52099	2.36821	3.03901	2.56013	0.757222	1.06558	1.09076	GAOX2_ORYSJ Gibberellin 20 oxidase 2 OS=Oryza sativa subsp. japonica GN=20ox2 PE=1 SV=1
GH_A13G1786	AT1G78440	gibberellin 2-beta-dioxygenase	down	-2.42803	0	down	-1.42185	3.5298e-112	24.5431	24.0206	26.0885	50.6445	57.7366	49.5369	130.755	129.38	124.524	G2OX1_PEA Gibberellin 2-beta-dioxygenase 1 OS=Pisum sativum GN=GA2OX1 PE=1 SV=1
GH_D13G1739	AT1G78440	gibberellin 2-beta-dioxygenase	down	-2.05722	0	down	-1.30917	1.43766e-81	50.5875	47.1485	46.6101	80.8946	96.4763	78.8267	202.402	188.592	185.786	G2OX1_PEA Gibberellin 2-beta-dioxygenase 1 OS=Pisum sativum GN=GA2OX1 PE=1 SV=1
GH_D07G1398	AT1G02400	gibberellin 2-oxidase 6	down	-1.03779	0.0123919	down	-1.27021	0.0103423	0.272957	0.402511	0.431854	0.445782	0.271865	0.25044	0.767501	0.727103	0.652191	G2OX2_PEA Gibberellin 2-beta-dioxygenase 2 OS=Pisum sativum GN=GA2OX2 PE=2 SV=1
GH_D13G0261	AT4G21200	gibberellin 2-oxidase 8	down	-2.1275	3.79924e-07	down	-1.32873	0.00409891	0.190735	0.183012	0.169472	0.306813	0.25605	0.4503	0.681548	0.732034	0.870191	G2OX8_ARATH Gibberellin 2-beta-dioxygenase 8 OS=Arabidopsis thaliana GN=GA2OX8 PE=1 SV=2
GH_D04G1773	AT2G14900	Gibberellin-regulated family protein GASA7	up	1.92497	5.18583e-167	up	1.02253	7.39021e-27	195.48	192.446	182.193	114.475	99.7983	107.436	46.7826	50.0238	47.5168	SNAK1_SOLTU Snakin-1 OS=Solanum tuberosum GN=SN1 PE=1 SV=1
GH_A11G2325	AT2G39540	Gibberellin-regulated family protein GASA 8	up	3.49194	7.43409e-192	up	1.56217	1.18312e-16	95.0658	96.26	95.8891	24.6859	24.1107	31.3584	8.74907	9.91644	6.22244	SNAK1_SOLTU Snakin-1 OS=Solanum tuberosum GN=SN1 PE=1 SV=1
GH_D05G2661	AT2G39540	Gibberellin-regulated family protein	up	3.10697	1.19011e-96	up	2.25824	2.54903e-40	59.0141	67.1522	55.0613	34.5077	38.8462	32.9209	4.88479	7.15287	8.07118	SNAK1_SOLTU Snakin-1 OS=Solanum tuberosum GN=SN1 PE=1 SV=1
GH_D11G2128	AT2G39540	Gibberellin-regulated family protein	up	3.69926	3.94086e-05	up	1.39197	0.0452049	10.6613	11.7496	12.1734	2.73627	1.94536	2.60662	1.74981	0.69589	0.125706	SNAK1_SOLTU Snakin-1 OS=Solanum tuberosum GN=SN1 PE=1 SV=1
GH_A02G1291	AT3G10185	Gibberellin-regulated family protein GASA 13	up	2.13272	6.35954e-28	up	1.34063	3.54737e-06	13.5965	13.0168	12.5417	8.74418	5.58456	9.41806	3.16868	2.2022	3.13112	GAST1_SOLLC Protein GAST1 OS=Solanum lycopersicum GN=GAST1 PE=2 SV=1
GH_A04G1429	AT5G59845	Gibberellin-regulated family protein GASA10	up	2.40769	2.6963e-170	up	1.09772	1.23651e-28	208.215	191.574	171.921	81.8743	84.3201	77.2347	31.0795	36.8763	35.5733	SNAK1_SOLTU Snakin-1 OS=Solanum tuberosum GN=SN1 PE=1 SV=1
GH_D10G1967	AT3G56060	Glucose-methanol-choline (GMC) oxidoreductase family protein	down	-1.20396	6.69488e-32	down	-1.54484	3.9528e-39	3.38607	3.32963	3.9102	3.23393	2.91449	2.62661	8.08485	7.52986	7.74095	HTH_ARATH Protein HOTHEAD OS=Arabidopsis thaliana GN=HTH PE=1 SV=1
GH_D09G0356	AT3G01640	glucuronokinase G	down	-1.90908	7.11863e-56	down	-1.00899	3.15232e-15	2.87952	2.61029	2.26713	4.93994	4.75393	5.75819	9.18253	9.43055	9.60023	GLAK1_ARATH Glucuronokinase 1 OS=Arabidopsis thaliana GN=GLCAK1 PE=1 SV=1
GH_A08G2405	AT3G03910	glutamate dehydrogenase 3	down	-2.9997	0	down	-1.67428	3.52196e-95	15.9277	16.4023	14.5375	37.467	40.3838	46.201	125.716	112.6	122.041	DHE3_ARATH Probable glutamate dehydrogenase 3 OS=Arabidopsis thaliana GN=GSH3 PE=3 SV=1
GH_A01G0089	AT3G19550	glutamate racemase	up	1.23491	3.34574e-06	up	1.24717	1.53744e-06	8.01623	7.17615	4.55052	6.11851	7.54369	7.54895	2.64956	2.88852	2.59619	-
GH_A07G2226	AT5G48410	glutamate receptor 1.3	down	-2.36711	1.37629e-38	down	-1.42533	1.28022e-15	0.508367	0.383983	0.360727	0.804299	1.00827	0.766784	2.20682	1.78937	2.30258	GLR13_ARATH Glutamate receptor 1.3 OS=Arabidopsis thaliana GN=GLR1.3 PE=2 SV=1
GH_A10G0314	AT2G29120	glutamate receptor 2.7	down	-1.45587	4.88235e-05	down	-1.21423	0.00676091	0.0724552	0.0830644	0.0605735	0.131467	0.0889767	0.0468369	0.143537	0.211006	0.216839	GLR27_ARATH Glutamate receptor 2.7 OS=Arabidopsis thaliana GN=GLR2.7 PE=2 SV=3
GH_D05G0635	AT4G31730	glutamine dumper 1	up	1.94733	1.86805e-38	up	1.99228	4.45371e-34	12.9626	13.8698	12.5775	12.9017	14.4575	15.5996	2.87632	3.46179	3.47063	GDU1_ARATH Protein GLUTAMINE DUMPER 1 OS=Arabidopsis thaliana GN=GDU1 PE=1 SV=1
GH_A05G0639	AT5G57685	glutamine dumper 3	up	1.53212	3.69779e-30	up	1.5996	1.21303e-29	19.2692	20.8167	16.9252	18.4945	22.1408	22.5939	6.16895	7.3563	5.53425	GDU3_ARATH Protein GLUTAMINE DUMPER 3 OS=Arabidopsis thaliana GN=GDU3 PE=2 SV=1
GH_D07G1973	AT2G24762	glutamine dumper 4	down	-1.11711	1.91597e-21	down	-1.67571	2.77566e-26	16.6957	16.0177	13.2359	11.771	8.38795	13.0255	30.8983	31.3937	33.8777	GDU4_ARATH Protein GLUTAMINE DUMPER 4 OS=Arabidopsis thaliana GN=GDU4 PE=2 SV=1
GH_A09G1068	AT3G47340	glutamine-dependent asparagine synthase 1	down	-3.28454	0	down	-2.06654	1.0363e-243	23.3561	23.4261	24.4717	57.2482	57.3861	59.9024	218.153	210.814	236.57	ASNS1_ARATH Asparagine synthetase [glutamine-hydrolyzing] 1 OS=Arabidopsis thaliana GN=ASN1 PE=2 SV=2
GH_A13G2517	AT3G47340	glutamine-dependent asparagine synthase 1	up	1.39364	7.00555e-94	up	1.34743	2.74476e-51	53.0513	51.6272	53.9509	57.3562	49.5112	54.8091	17.2222	19.3702	21.2738	ASNS1_ARATH Asparagine synthetase [glutamine-hydrolyzing] 1 OS=Arabidopsis thaliana GN=ASN1 PE=2 SV=2
GH_D09G1022	AT3G47340	glutamine-dependent asparagine synthase 1	down	-3.50344	0	down	-1.56239	2.16574e-98	17.8188	17.5108	18.3224	79.1568	76.1216	61.8077	192.47	190.389	200.113	ASNS1_ARATH Asparagine synthetase [glutamine-hydrolyzing] 1 OS=Arabidopsis thaliana GN=ASN1 PE=2 SV=2
GH_D13G2513	AT3G47340	glutamine-dependent asparagine synthase 1	up	1.34816	8.37529e-173	up	1.07819	9.84227e-57	104.265	102	104.955	96.6288	87.3996	87.8375	38.2619	38.0265	40.9371	ASNS1_ARATH Asparagine synthetase [glutamine-hydrolyzing] 1 OS=Arabidopsis thaliana GN=ASN1 PE=2 SV=2
GH_A13G0146	AT5G58530	Glutaredoxin family protein	up	1.27783	4.46469e-10	up	1.17118	1.13267e-07	4.57065	5.32112	5.74028	5.2537	4.96881	5.03316	2.2091	2.3855	1.62228	Y5986_ARATH Uncharacterized protein At5g39865 OS=Arabidopsis thaliana GN=At5g39865 PE=2 SV=1
GH_D13G1747	AT1G78380	glutathione S-transferase TAU 19	down	-1.84694	1.21608e-16	down	-1.61525	3.88619e-11	1.29274	1.05107	1.25139	1.35137	1.44428	1.68892	3.66008	4.45607	4.31171	GSTX4_TOBAC Probable glutathione S-transferase OS=Nicotiana tabacum PE=2 SV=1
GH_A13G1810	AT1G17180	glutathione S-transferase TAU 25	down	-3.32206	0.000147636	down	-2.32859	0.0104286	0.0388794	0.040858	0.0529691	0.126179	0.0750276	0.0670205	0.516414	0.295226	0.426638	GSTXA_TOBAC Probable glutathione S-transferase parA OS=Nicotiana tabacum GN=PARA PE=2 SV=1
GH_D05G3522	AT1G17180	glutathione S-transferase TAU 25	down	-1.00448	2.03837e-40	down	-1.13224	8.12028e-39	21.7516	21.1934	20.6962	19.8516	22.0936	19.5265	40.3012	38.2458	43.9217	GSTX4_TOBAC Probable glutathione S-transferase OS=Nicotiana tabacum PE=2 SV=1
GH_D07G1954	AT1G53680	glutathione S-transferase TAU 28	up	1.3369	0.000160428	up	1.47276	0.000113823	1.57136	1.85774	1.63329	2.11021	1.75144	1.99651	0.607254	0.578597	0.724657	GSTUS_ARATH Glutathione S-transferase U28 OS=Arabidopsis thaliana GN=GSTU28 PE=3 SV=1
GH_D02G0314	AT2G29420	glutathione S-transferase tau 7	down	-2.35113	2.63365e-44	down	-1.13393	8.74011e-13	1.64987	1.46816	2.01212	4.22311	4.0825	4.12846	8.54923	8.25945	8.02115	GSTX1_TOBAC Probable glutathione S-transferase OS=Nicotiana tabacum PE=2 SV=1
GH_A04G1051	AT3G09270	glutathione S-transferase TAU 8	down	-4.27672	3.17192e-55	down	-1.52248	4.75012e-13	0.480743	0.447798	0.62519	2.8509	3.62652	4.40721	9.46932	9.58246	9.17194	GSTU8_ARATH Glutathione S-transferase U8 OS=Arabidopsis thaliana GN=GSTU8 PE=2 SV=1
GH_A07G2295	AT3G09270	glutathione S-transferase TAU 8	down	-1.31972	2.09843e-11	down	-1.12779	6.05304e-08	3.21713	3.02867	4.33734	4.65486	4.13884	3.7549	8.90236	7.88849	8.2281	GST23_MAIZE Glutathione transferase GST 23 OS=Zea mays PE=2 SV=1
GH_A11G1404	AT3G09270	glutathione S-transferase TAU 8	down	-1.49451	1.19283e-15	down	-1.06513	1.63076e-07	1.85771	2.12781	2.13035	2.47231	3.04331	3.14473	5.3588	4.94735	6.07709	GSTX1_TOBAC Probable glutathione S-transferase OS=Nicotiana tabacum PE=2 SV=1
GH_A08G1437	AT4G01950	glycerol-3-phosphate acyltransferase 3	down	-1.20232	1.35563e-28	down	-1.93957	3.45031e-39	3.01057	3.27592	3.20244	1.93586	2.52546	1.49589	7.23191	6.42948	7.21122	GPAT3_ARATH Probable glycerol-3-phosphate acyltransferase 3 OS=Arabidopsis thaliana GN=GPAT3 PE=2 SV=1
GH_A03G0184	AT4G22740	glycine-rich protein	up	1.81844	6.49457e-80	up	1.31167	9.93596e-31	19.5304	18.6798	18.9182	14.1225	14.8211	13.4544	5.59179	4.74438	5.18798	-
GH_D03G1785	AT4G22740	glycine-rich protein	up	1.68392	8.44122e-81	up	1.19697	6.79398e-32	24.1814	22.809	21.7951	16.6556	18.1051	17.0944	7.0785	6.77406	6.72788	-
GH_A07G0506	AT5G61660	glycine-rich protein	down	-1.12575	1.1122e-08	down	-1.10981	9.49321e-07	3.70961	4.24035	4.21162	4.43545	5.06545	3.36559	8.8064	9.76012	6.87374	-
GH_A07G2147	AT2G05540	Glycine-rich protein family	down	-2.69275	2.60571e-62	down	-1.65994	6.38483e-25	2.88989	2.37319	2.8291	5.76206	6.57858	5.10092	17.842	18.9218	13.5653	GRP1_TOBAC Glycine-rich protein OS=Nicotiana tabacum GN=GRP PE=2 SV=1
GH_D07G2083	AT2G05540	Glycine-rich protein family	down	-2.95262	7.35805e-92	down	-1.52138	2.05852e-29	2.99372	3.08989	3.86012	9.50756	8.94079	9.4457	28.3584	23.4935	21.0452	GRP1_TOBAC Glycine-rich protein OS=Nicotiana tabacum GN=GRP PE=2 SV=1
GH_D13G0294	AT4G39010	glycosyl hydrolase 9B18	up	2.05687	5.72775e-07	up	1.47723	0.00673176	0.908807	0.71161	0.58266	0.717115	0.389727	0.445407	0.207104	0.101484	0.195542	GUN24_ARATH Endoglucanase 24 OS=Arabidopsis thaliana GN=At4g39010 PE=2 SV=1
GH_D10G1437	AT4G38650	Glycosyl hydrolase family 10 protein	up	1.87508	2.75004e-17	up	2.22554	9.78695e-24	11.6898	10.1573	11.9445	14.879	14.8005	15.7029	3.76337	2.84155	2.28785	-
GH_A07G0295	AT4G19810	Glycosyl hydrolase family protein with chitinase insertion domain-containing protein	up	1.56149	9.79629e-39	up	2.23531	1.4082e-84	9.94763	10.8254	9.73088	17.8097	16.8158	16.7008	3.03317	3.44566	3.44355	CHIA_HUMAN Acidic mammalian chitinase OS=Homo sapiens GN=CHIA PE=1 SV=1
GH_A09G0839	AT4G16260	Glycosyl hydrolase superfamily protein	down	-6.51563	1.04047e-15	down	-1.67809	1.61029e-05	0.0165399	0	0.0338007	0.692449	0.398973	0.299371	1.15337	1.8368	1.12302	E13B_HEVBR Glucan endo-1,3-beta-glucosidase, basic vacuolar isoform OS=Hevea brasiliensis GN=HGN1 PE=1 SV=2
GH_A09G2115	AT1G12240	Glycosyl hydrolases family 32 protein	up	1.89003	0.000696775	up	1.40275	0.0311637	0.423726	0.48643	0.16942	0.33183	0.248861	0.238181	0.0917628	0.0524594	0.132668	INVA_VIGRR Acid beta-fructofuranosidase OS=Vigna radiata var. radiata GN=INVA PE=1 SV=1
GH_A02G1371	AT3G13790	Glycosyl hydrolases family 32 protein	down	-2.00864	3.24427e-112	down	-1.66852	5.60662e-59	3.86471	3.62565	3.869	5.13885	5.61609	4.36941	14.7816	13.0246	15.9677	INV1_ARATH Beta-fructofuranosidase, insoluble isoenzyme CWINV1 OS=Arabidopsis thaliana GN=CWINV1 PE=1 SV=1
GH_D03G0589	AT3G13790	Glycosyl hydrolases family 32 protein	down	-1.38508	2.39561e-100	down	-1.51387	9.53306e-85	9.08546	8.87914	9.45401	9.11994	9.24944	7.9971	22.8348	22.5295	23.2111	INV1_ARATH Beta-fructofuranosidase, insoluble isoenzyme CWINV1 OS=Arabidopsis thaliana GN=CWINV1 PE=1 SV=1
GH_D13G0830	AT3G29320	Glycosyl transferase%2C family 35	down	-1.85334	7.9276e-241	down	-1.17824	1.42738e-87	20.3704	17.1339	18.533	31.001	34.1733	29.2631	64.2627	62.5617	67.4655	PHSL2_SOLTU Alpha-1,4 glucan phosphorylase L-2 isozyme, chloroplastic
GH_A09G1381	AT2G41640	Glycosyltransferase family 61 protein	up	1.10591	0.00871014	up	1.06951	0.0286347	0.676502	0.956077	0.953443	1.0599	0.900332	0.683609	0.271117	0.642117	0.255983	EOGT_BOVIN EGF domain-specific O-linked N-acetylglucosamine transferase OS=Bos taurus GN=EOGT PE=2 SV=1
GH_A05G3394	AT1G27200	glycosyltransferase family protein (DUF23)	down	-1.41177	1.11451e-115	down	-1.74156	5.99552e-129	12.3503	11.1047	11.2869	9.9851	9.62855	9.58028	29.2201	30.0192	29.5884	Y232_RICCO UPF0392 protein RCOM_0530710 OS=Ricinus communis GN=RCOM_0699480 PE=3 SV=1
GH_A05G1050	AT5G60700	glycosyltransferase family protein 2	down	-6.54843	1.06686e-05	down	-2.30435	0.0412073	0	0	0	0.0374483	0.0123707	0	0.0798258	0.0547623	0.0989227	-
GH_D05G1917	AT1G75620	glyoxal oxidase-related protein	up	1.9005	3.78331e-06	up	2.05949	3.56133e-06	0.536109	0.62754	0.585759	0.671834	0.563372	0.823497	0.185071	0.120917	0.141976	WSCD1_ARTBC WSC domain-containing protein ARB_07867 OS=Arthroderma benhamiae (strain ATCC MYA-4681
GH_D12G2500	AT4G00440	GPI-anchored adhesin-like protein%2C putative (DUF3741)	up	1.07499	0.00611514	up	1.83373	2.87988e-07	0.284338	0.329719	0.374022	0.649131	0.599156	0.498593	0.130231	0.186128	0.134489	-
GH_A03G1901	AT5G23370	GRAM domain-containing protein / ABA-responsive protein-like protein	down	-1.14575	0.000971002	down	-2.18125	6.194e-07	1.86164	1.15003	1.23387	0.440883	1.06804	0.715542	2.50613	3.22361	3.41624	GEML6_ARATH GEM-like protein 6 OS=Arabidopsis thaliana GN=At5g23350 PE=2 SV=2
GH_D02G2067	AT5G23370	GRAM domain-containing protein / ABA-responsive protein-like protein	down	-1.2322	2.30847e-08	down	-2.30816	1.04801e-16	3.06176	2.93156	2.27105	1.0599	1.61935	1.52472	6.66497	5.74769	6.3929	GEML6_ARATH GEM-like protein 6 OS=Arabidopsis thaliana GN=At5g23350 PE=2 SV=2
GH_D05G0939	AT2G29060	GRAS family transcription factor	down	-1.10656	1.32828e-09	down	-1.8903	1.56251e-20	0.863836	1.20319	1.2049	0.729794	0.732064	0.508179	2.28794	1.97824	2.41681	SCL33_ARATH Scarecrow-like protein 33 OS=Arabidopsis thaliana GN=SCL33 PE=1 SV=1
GH_A07G2418	AT3G54220	GRAS family transcription factor	up	2.83929	1.3648e-16	up	1.51314	0.00327511	1.34483	1.28116	1.3144	0.512354	0.643157	0.483804	0.14562	0.0998983	0.26467	SCR_ARATH Protein SCARECROW OS=Arabidopsis thaliana GN=SCR PE=1 SV=1
GH_D11G2110	AT3G19450	GroES-like zinc-binding alcohol dehydrogenase family protein	up	1.16358	3.07435e-20	up	1.31773	5.88711e-23	9.27798	9.09061	9.96546	11.4772	11.2597	10.46	3.50609	4.70909	3.94353	CADH7_PICAB Probable cinnamyl alcohol dehydrogenase 7
GH_A02G1502	AT1G22430	GroES-like zinc-binding dehydrogenase family protein	up	3.10233	0.00445877	up	3.23216	0.00607955	0.241917	0.107252	0.308986	0.368021	0.145887	0.234572	0.0564828	0	0.0155545	ADHL1_ARATH Alcohol dehydrogenase-like 1 OS=Arabidopsis thaliana GN=At1g22430 PE=2 SV=1
GH_D02G1076	AT2G07560	H[+]-ATPase 6	up	5.11028	0.00155306	up	4.78754	0.0149441	0.157105	0.123825	0.142692	0.033991	0.168429	0.157977	0	0	0	PMA6_ARATH ATPase 6, plasma membrane-type OS=Arabidopsis thaliana GN=AHA6 PE=2 SV=1
GH_A05G2281	AT1G35910	Haloacid dehalogenase-like hydrolase (HAD) superfamily protein	up	2.13941	5.73999e-07	up	1.58504	0.00331895	0.997906	1.08705	0.812408	0.631919	0.73584	0.713251	0.222257	0.0924082	0.300468	TPPD_ARATH Probable trehalose-phosphate phosphatase D OS=Arabidopsis thaliana GN=TPPD PE=2 SV=1
GH_A03G0149	AT4G22590	Haloacid dehalogenase-like hydrolase (HAD) superfamily protein	down	-2.06782	3.15346e-102	down	-1.6147	4.67445e-56	3.83691	4.03623	3.90472	5.34743	6.00105	5.64063	16.4142	14.4941	16.346	TPPG_ARATH Probable trehalose-phosphate phosphatase G OS=Arabidopsis thaliana GN=TPPG PE=2 SV=1
GH_A05G0973	AT5G02500	heat shock cognate protein 70-1	up	3.41682	3.06846e-200	up	2.54295	4.36267e-75	13.2441	12.5045	12.3016	7.14578	8.23529	6.56369	1.07656	1.2309	1.12595	HSP7C_PETHY Heat shock cognate 70 kDa protein OS=Petunia hybrida GN=HSP70 PE=2 SV=1
GH_D05G0960	AT5G02500	heat shock cognate protein 70-1	up	4.45533	0	up	3.08979	2.21498e-130	27.831	24.7553	28.4469	10.6829	12.3618	10.1428	1.07656	1.28328	1.19218	HSP7C_PETHY Heat shock cognate 70 kDa protein OS=Petunia hybrida GN=HSP70 PE=2 SV=1
GH_D11G0514	AT4G36990	heat shock factor 4	down	-1.79591	2.12068e-06	down	-1.62935	0.000102602	0.273076	0.446401	0.475379	0.610517	0.370829	0.392274	1.78837	0.979184	1.12371	HSF24_SOLPE Heat shock factor protein HSF24 OS=Solanum peruvianum GN=HSF24 PE=2 SV=1
GH_A13G2624	AT1G16030	heat shock protein 70B	up	1.55965	3.36898e-30	up	1.67065	1.29301e-29	5.75362	5.08766	5.97739	6.81144	6.67953	5.61895	1.59847	1.5535	2.27329	HSP70_SOYBN Heat shock 70 kDa protein OS=Glycine max GN=HSP70 PE=3 SV=1
GH_D03G1817	AT1G16030	heat shock protein 70B	up	3.41565	2.15081e-07	up	2.47912	0.00548268	0.345961	0.356295	0.405348	0.251502	0.195835	0.155056	0	0.0394052	0.0569453	HSP70_SOYBN Heat shock 70 kDa protein OS=Glycine max GN=HSP70 PE=3 SV=1
GH_A13G1536	AT5G56000	HEAT SHOCK PROTEIN 81.4	up	2.8026	0	up	1.49665	5.71672e-68	95.4483	88.9482	91.5504	37.8082	45.1441	35.0219	11.6842	13.6273	12.6623	HSP80_SOLLC Heat shock cognate protein 80 OS=Solanum lycopersicum GN=HSC80 PE=2 SV=1
GH_D01G0919	AT5G56000	HEAT SHOCK PROTEIN 81.4	up	2.05104	3.49922e-293	up	1.02995	1.94107e-41	46.5566	43.8134	45.7359	23.2095	26.0136	21.5638	10.47	10.6193	10.4361	HSP80_SOLLC Heat shock cognate protein 80 OS=Solanum lycopersicum GN=HSC80 PE=2 SV=1
GH_D13G1481	AT5G56000	HEAT SHOCK PROTEIN 81.4	up	3.20785	0	up	1.54572	2.80034e-77	78.0077	72.0404	78.021	23.7009	28.6298	23.8087	8.13739	8.08625	7.4971	HSP80_SOLLC Heat shock cognate protein 80 OS=Solanum lycopersicum GN=HSC80 PE=2 SV=1
GH_A05G0306	AT2G26150	heat shock transcription factor A2	down	-1.54927	0.0412995	down	-1.95524	0.0422695	0.0534592	0.0632022	0.0819365	0.0260243	0.0773723	0.0518362	0.166422	0.171254	0.206236	HSFA2_ARATH Heat stress transcription factor A-2 OS=Arabidopsis thaliana GN=HSFA2 PE=1 SV=1
GH_A13G2166	AT2G26150	heat shock transcription factor A2	up	1.91922	9.65196e-75	up	1.3998	1.24658e-28	22.1818	19.8177	20.4734	14.0917	15.9212	15.9287	4.55954	4.83288	6.36975	HSF30_SOLPE Heat shock factor protein HSF30 OS=Solanum peruvianum GN=HSF30 PE=2 SV=1
GH_D13G2148	AT2G26150	heat shock transcription factor A2	up	1.79892	2.84101e-72	up	1.51902	3.92648e-39	23.7062	21.8738	23.3156	20.4566	19.4694	19.8296	5.24445	6.24247	7.43677	HSF30_SOLPE Heat shock factor protein HSF30 OS=Solanum peruvianum GN=HSF30 PE=2 SV=1
GH_A11G0094	AT5G62020	heat shock transcription factor B2A	down	-1.89502	9.79225e-133	down	-1.66677	1.28816e-59	9.08186	9.33717	8.6998	11.9976	9.64621	11.8835	32.1257	33.3948	31.363	HFB2A_ARATH Heat stress transcription factor B-2a OS=Arabidopsis thaliana GN=HSFB2A PE=2 SV=1
GH_D10G0282	AT5G62020	heat shock transcription factor B2A	down	-2.15728	1.37413e-07	down	-1.80531	1.69456e-05	0.33713	0.53143	0.192908	0.446399	0.520462	0.488163	1.37696	1.30558	1.91447	HFB2A_ORYSJ Heat stress transcription factor B-2a OS=Oryza sativa subsp. japonica GN=HSFB2A PE=2 SV=2
GH_D11G0100	AT5G62020	heat shock transcription factor B2A	down	-1.50349	4.26524e-63	down	-1.70491	4.07349e-51	6.73815	7.25904	7.18435	6.29296	5.77713	7.36211	18.9699	19.6302	18.8743	HFB2A_ARATH Heat stress transcription factor B-2a OS=Arabidopsis thaliana GN=HSFB2A PE=2 SV=1
GH_A05G0234	AT3G24520	heat shock transcription factor C1	down	-3.06656	2.72145e-110	down	-1.91023	1.18768e-43	1.45433	1.08593	1.19925	2.61663	3.64353	2.63893	10.1669	10.0262	10.2718	HSFC1_ARATH Heat stress transcription factor C-1 OS=Arabidopsis thaliana GN=HSFC1 PE=2 SV=1
GH_A06G0672	AT3G24520	heat shock transcription factor C1	down	-2.85934	1.28873e-257	down	-1.09792	3.81765e-41	5.06562	5.02356	5.07734	17.7277	18.0938	18.3647	34.9392	37.1985	33.381	HSFC1_ARATH Heat stress transcription factor C-1 OS=Arabidopsis thaliana GN=HSFC1 PE=2 SV=1
GH_D05G0238	AT3G24520	heat shock transcription factor C1	down	-1.66989	1.21324e-28	down	-1.20421	1.35219e-12	3.18264	3.00098	2.88077	3.82027	4.34687	5.14805	9.69968	8.44189	9.59819	HSFC1_ARATH Heat stress transcription factor C-1 OS=Arabidopsis thaliana GN=HSFC1 PE=2 SV=1
GH_D06G0642	AT3G24520	heat shock transcription factor C1	down	-3.41617	9.30396e-208	down	-1.36719	2.41395e-39	2.36161	3.45975	2.8347	12.1889	10.9782	14.2559	28.7734	29.8738	29.118	HSFC1_ARATH Heat stress transcription factor C-1 OS=Arabidopsis thaliana GN=HSFC1 PE=2 SV=1
GH_A03G0302	AT5G52640	heat shock-like protein	up	1.45761	2.49868e-05	up	1.90572	5.4261e-08	1.18086	1.03558	1.08763	1.40878	1.9578	1.39766	0.372786	0.449912	0.342199	HS901_ARATH Heat shock protein 90-1 OS=Arabidopsis thaliana GN=HSP90-1 PE=1 SV=3
GH_A12G2751	AT5G52640	heat shock-like protein	up	3.32076	2.85309e-266	up	2.40313	9.46647e-84	23.1035	21.0281	21.0478	11.2614	14.1064	11.0945	2.53113	1.81633	1.91612	HSP83_IPONI Heat shock protein 83 OS=Ipomoea nil GN=HSP83A PE=2 SV=1
GH_D08G1386	AT5G52640	heat shock-like protein	up	2.28729	6.00327e-25	up	1.7848	8.2428e-12	2.47566	2.3562	2.0827	1.68682	1.72904	1.73483	0.253812	0.483669	0.61159	HSP83_IPONI Heat shock protein 83 OS=Ipomoea nil GN=HSP83A PE=2 SV=1
GH_D12G2779	AT5G52640	heat shock-like protein	up	2.90402	5.64012e-203	up	2.15795	1.42362e-84	17.3933	16.3863	15.5335	9.94728	10.9233	10.2114	1.93532	2.40625	2.01825	HSP83_IPONI Heat shock protein 83 OS=Ipomoea nil GN=HSP83A PE=2 SV=1
GH_A12G1695	AT1G71050	Heavy metal transport/detoxification superfamily protein	down	-1.61635	4.8176e-60	down	-1.18416	2.4983e-24	11.4594	12.0946	12.1548	17.2953	15.0741	18.3525	32.8842	36.9778	34.9179	HIP26_ARATH Heavy metal-associated isoprenylated plant protein 26 OS=Arabidopsis thaliana GN=HIPP26 PE=1 SV=1
GH_D07G0046	AT3G24450	Heavy metal transport/detoxification superfamily protein	down	-1.18491	0.00587691	down	-1.11639	0.0233472	0.603212	0.950863	0.821811	0.783061	0.948484	0.866515	1.83611	1.5268	1.74675	ATOX1_ARATH Copper transport protein ATX1 OS=Arabidopsis thaliana GN=ATX1 PE=1 SV=2
GH_D05G2317	AT4G08570	Heavy metal transport/detoxification superfamily protein	down	-2.30251	2.17015e-13	down	-2.25697	2.40249e-10	0.812864	0.625046	0.729289	1.00375	0.688664	0.666432	2.96254	3.95183	3.42652	HIP26_ARATH Heavy metal-associated isoprenylated plant protein 26 OS=Arabidopsis thaliana GN=HIPP26 PE=1 SV=1
GH_A05G1765	AT4G16380	Heavy metal transport/detoxification superfamily protein	down	-1.85387	7.1382e-13	down	-1.08503	5.44306e-05	1.1827	1.45651	1.13295	2.26701	2.53195	1.95911	4.37219	4.94641	3.80221	-
GH_A12G2648	AT4G27590	Heavy metal transport/detoxification superfamily protein	up	1.56174	0.00237683	up	1.61641	0.00383313	2.03305	1.90173	0.95878	1.21809	1.81074	2.42624	0.556398	0.445318	0.597572	-
GH_A11G1543	AT5G48290	Heavy metal transport/detoxification superfamily protein	down	-1.09088	0.00468141	down	-1.61767	0.00184018	1.1867	1.40297	1.04721	0.945316	1.40525	0.27895	2.21657	2.99515	2.27516	-
GH_A09G2460	AT5G43530	Helicase protein with RING/U-box domain-containing protein	up	1.70924	5.88272e-10	up	1.13174	0.00163565	0.78692	0.66337	0.87399	0.639574	0.455568	0.539649	0.238583	0.224077	0.218225	RAD5_CRYNJ DNA repair protein RAD5 OS=Cryptococcus neoformans var. neoformans serotype D (strain JEC21
GH_A11G1004	AT2G46420	helicase with zinc finger protein	up	1.17961	6.58831e-31	up	1.03511	8.50398e-19	13.2114	13.0801	13.4328	11.9124	13.6893	12.3265	5.16633	6.18501	5.5068	-
GH_D13G2287	AT5G20270	heptahelical transmembrane protein1	down	-2.27219	1.21257e-83	down	-1.0193	5.19652e-16	3.06137	2.31956	3.28363	8.39836	6.28304	6.97553	13.1423	13.7984	13.0848	HHP1_ARATH Heptahelical transmembrane protein 1 OS=Arabidopsis thaliana GN=HHP1 PE=1 SV=1
GH_A10G0653	AT2G19860	hexokinase 2	up	1.58547	1.13739e-12	up	1.22098	5.85074e-05	2.06795	2.31217	2.2113	1.52174	1.46168	2.39376	0.67371	0.513534	0.890542	HXK1_TOBAC Hexokinase-1 OS=Nicotiana tabacum GN=HXK1 PE=2 SV=1
GH_A04G1699	AT4G10310	high-affinity K+ transporter 1	up	1.71805	3.43483e-05	up	1.44204	0.00497081	0.616706	0.651235	0.611793	0.582945	0.647038	0.402525	0.253495	0.119345	0.172468	HKT6_ORYSJ Probable cation transporter HKT6 OS=Oryza sativa subsp. japonica GN=HKT6 PE=2 SV=1
GH_A05G0933	AT1G07430	highly ABA-induced PP2C protein 2	down	-1.77673	6.25922e-124	down	-1.07923	1.82864e-38	9.54113	8.73655	10.1085	15.6011	15.7659	17.0967	30.5917	32.6063	29.9264	P2C03_ARATH Protein phosphatase 2C 3 OS=Arabidopsis thaliana GN=AIP1 PE=1 SV=1
GH_A09G1993	AT1G07430	highly ABA-induced PP2C protein 2	down	-3.95354	7.65593e-47	down	-1.43332	2.62509e-10	0.210723	0.114541	0.237589	0.806502	1.34613	1.25883	2.78685	2.60706	2.93029	P2C08_ORYSJ Probable protein phosphatase 2C 8 OS=Oryza sativa subsp. japonica GN=Os01g0656200 PE=2 SV=1
GH_D05G0924	AT1G07430	highly ABA-induced PP2C protein 2	down	-1.62008	1.25893e-102	down	-1.17258	7.84689e-49	12.4046	10.6801	11.9285	16.2472	17.0826	17.0558	34.6388	36.4643	32.2126	P2C03_ARATH Protein phosphatase 2C 3 OS=Arabidopsis thaliana GN=AIP1 PE=1 SV=1
GH_D09G1940	AT1G07430	highly ABA-induced PP2C protein 2	down	-3.55998	4.32477e-41	down	-2.05651	3.19276e-71	1.01002	0.801788	1.58888	3.38165	3.19705	3.49466	11.9436	12.8284	13.261	P2C08_ORYSJ Probable protein phosphatase 2C 8 OS=Oryza sativa subsp. japonica GN=Os01g0656200 PE=2 SV=1
GH_A05G4343	AT2G29380	highly ABA-induced PP2C protein 3	down	-1.97597	1.08624e-08	down	-1.07329	0.00296914	0.968556	1.24917	0.839715	1.82885	2.32218	1.89727	3.80096	4.17875	3.62329	P2C08_ORYSJ Probable protein phosphatase 2C 8 OS=Oryza sativa subsp. japonica GN=Os01g0656200 PE=2 SV=1
GH_A12G1500	AT5G23420	high-mobility group box 6	up	1.79413	2.80571e-152	up	1.09105	2.24065e-42	81.7271	72.5915	78.4899	50.6115	51.9143	48.2645	22.058	21.2527	21.1186	HMGB7_ARATH High mobility group B protein 7 OS=Arabidopsis thaliana GN=HMGB7 PE=1 SV=1
GH_A11G0453	AT2G17820	histidine kinase 1	up	2.19458	4.14535e-17	up	1.56201	1.46351e-06	0.983443	0.706725	0.793065	0.478747	0.711675	0.511072	0.210105	0.20591	0.114066	AHK1_ARATH Histidine kinase 1 OS=Arabidopsis thaliana GN=AHK1 PE=1 SV=2
GH_D10G1612	AT5G64610	histone acetyltransferase of the MYST family 1	down	-5.04871	9.17318e-27	down	-7.43912	3.46115e-11	0.176101	0.277594	0.0514111	0	0.0485473	0.0650493	6.76654	5.87413	4.19266	MYST1_ARATH Histone acetyltransferase of the MYST family 1 OS=Arabidopsis thaliana GN=HAM1 PE=1 SV=1
GH_A12G0385	AT3G54560	histone H2A 11	down	-4.97863	0.011537	down	-4.52392	0.0449482	0	0	0	0	0	0	0.410407	0.156416	0.11302	H2AV2_ORYSJ Probable histone H2A variant 2 OS=Oryza sativa subsp. japonica GN=Os10g0418000 PE=2 SV=1
GH_A11G1521	AT3G07565	histone H2A deubiquitinase (DUF3755)	up	1.29128	6.87944e-06	up	1.14963	0.000393424	2.56604	2.00425	1.96057	2.20574	2.11902	1.94269	0.949957	0.78993	0.832376	-
GH_A08G1880	AT4G17080	Histone H3 K4-specific methyltransferase SET7/9 family protein	down	-2.06126	8.38315e-93	down	-1.19897	1.05025e-35	2.69818	3.0109	2.41585	5.19002	5.19625	5.2502	10.7679	10.6753	11.1818	PI5K5_ARATH Phosphatidylinositol 4-phosphate 5-kinase 5 OS=Arabidopsis thaliana GN=PIP5K5 PE=2 SV=1
GH_A13G0060	AT5G05330	HMG-box (high mobility group) DNA-binding family protein	up	1.64134	2.90459e-12	up	1.23971	7.94511e-06	5.4319	4.25692	4.8565	3.93638	4.07972	3.59112	1.34511	1.31825	1.77802	HMGB7_ARATH High mobility group B protein 7 OS=Arabidopsis thaliana GN=HMGB7 PE=1 SV=1
GH_D13G0057	AT5G05330	HMG-box (high mobility group) DNA-binding family protein	up	1.72514	2.27163e-16	up	1.38879	2.59187e-09	7.70033	5.69211	6.181	5.28857	5.44956	5.666	1.65256	1.93343	2.09553	HMGB7_ARATH High mobility group B protein 7 OS=Arabidopsis thaliana GN=HMGB7 PE=1 SV=1
GH_A08G1191	AT2G46680	homeobox 7	down	-2.39972	1.58618e-18	down	-1.19116	1.17572e-06	0.462549	0.951921	0.945259	2.20168	1.56206	1.79402	3.77586	4.24404	3.56886	ATHB7_ARATH Homeobox-leucine zipper protein ATHB-7 OS=Arabidopsis thaliana GN=ATHB-7 PE=2 SV=2
GH_D07G1464	AT2G46680	homeobox 7	down	-2.47118	8.95496e-22	down	-1.59997	2.34385e-10	0.545465	0.799847	0.699932	1.40796	1.22397	1.24641	3.69627	3.07032	3.91499	ATHB7_ARATH Homeobox-leucine zipper protein ATHB-7 OS=Arabidopsis thaliana GN=ATHB-7 PE=2 SV=2
GH_D08G1195	AT2G46680	homeobox 7	down	-1.75194	0.00117142	down	-1.34426	0.0283834	0.279075	0.199962	0.155541	0.22231	0.36719	0.328003	0.537065	0.75855	0.809098	ATHB7_ARATH Homeobox-leucine zipper protein ATHB-7 OS=Arabidopsis thaliana GN=ATHB-7 PE=2 SV=2
GH_D02G0151	AT4G08910	homeobox protein	up	1.3049	6.59125e-23	up	1.05831	7.36396e-12	15.6712	15.2408	14.015	12.3727	15.1502	12.5197	6.77102	5.34966	5.37392	-
GH_D03G0161	AT4G36740	homeobox protein 40	down	-1.6487	2.53822e-08	down	-1.08894	0.000911709	0.779187	1.01277	0.642522	1.38416	0.949665	1.48455	2.11075	2.33552	2.89697	ATB40_ARATH Homeobox-leucine zipper protein ATHB-40 OS=Arabidopsis thaliana GN=ATHB-40 PE=2 SV=3
GH_D11G3153	AT4G32880	homeobox-leucine zipper protein ATHB-8	up	1.01711	0.0452052	up	1.25845	0.0142194	0.433053	0.608437	0.846506	0.861586	0.726683	0.730271	0.281348	0.268071	0.329286	ATHB8_ARATH Homeobox-leucine zipper protein ATHB-8 OS=Arabidopsis thaliana GN=ATHB-8 PE=1 SV=1
GH_A12G2932	AT1G18330	Homeodomain-like superfamily protein	down	-2.84017	7.62726e-137	down	-1.46782	6.8444e-42	1.49368	1.58305	1.75355	4.36899	4.74681	3.91152	10.3525	11.149	11.3253	RVE7_ARATH Protein REVEILLE 7 OS=Arabidopsis thaliana GN=RVE7 PE=2 SV=1
GH_D07G0680	AT1G18330	Homeodomain-like superfamily protein	down	-1.41173	5.25373e-16	down	-1.03916	7.15879e-10	1.74862	1.86166	2.58188	2.87016	2.91506	2.53294	5.7001	5.03137	4.85986	RVE7_ARATH Protein REVEILLE 7 OS=Arabidopsis thaliana GN=RVE7 PE=2 SV=1
GH_D12G2955	AT1G18330	Homeodomain-like superfamily protein	down	-2.96464	3.56785e-127	down	-1.72546	2.02919e-48	1.22672	1.13218	1.35088	3.18083	3.02962	2.95829	8.89622	8.81424	9.86057	RVE7_ARATH Protein REVEILLE 7 OS=Arabidopsis thaliana GN=RVE7 PE=2 SV=1
GH_D03G1507	AT2G28610	Homeodomain-like superfamily protein	up	1.2546	7.72761e-06	up	1.12307	0.00217414	3.52202	3.30799	2.96899	3.22906	4.24789	2.01111	0.877144	1.83865	1.26815	WOX3_ARATH WUSCHEL-related homeobox 3 OS=Arabidopsis thaliana GN=WOX3 PE=2 SV=1
GH_A03G0569	AT3G46640	Homeodomain-like superfamily protein	down	-2.64074	7.30549e-19	down	-1.62784	9.95498e-09	0.461888	0.21573	0.419515	0.899401	0.676749	0.774087	2.19411	2.70353	1.74228	PCL1_ARATH Transcription factor LUX OS=Arabidopsis thaliana GN=LUX PE=1 SV=1
GH_A07G1095	AT3G46640	Homeodomain-like superfamily protein	down	-2.37815	3.77098e-46	down	-1.64449	1.09261e-19	1.13372	1.11695	1.04982	2.27659	1.99978	1.48863	5.97782	5.27116	5.26663	PCL1_ARATH Transcription factor LUX OS=Arabidopsis thaliana GN=LUX PE=1 SV=1
GH_D03G1394	AT3G46640	Homeodomain-like superfamily protein	down	-2.74193	3.1272e-27	down	-1.78469	1.92816e-11	0.349693	0.470565	0.40089	0.996487	0.938166	0.507236	2.59145	2.81727	2.35152	PCL1_ARATH Transcription factor LUX OS=Arabidopsis thaliana GN=LUX PE=1 SV=1
GH_D05G0930	AT3G46640	Homeodomain-like superfamily protein	down	-2.08925	1.13686e-29	down	-1.37352	4.54506e-13	1.08155	1.21387	0.990185	1.76905	1.85336	2.10301	4.26657	5.14929	4.05892	PCL1_ARATH Transcription factor LUX OS=Arabidopsis thaliana GN=LUX PE=1 SV=1
GH_D07G1080	AT3G46640	Homeodomain-like superfamily protein	down	-3.82451	9.29286e-132	down	-1.8261	2.43201e-44	0.759468	0.946604	0.649691	3.52518	3.51059	2.89997	10.1389	11.2908	10.7384	PCL1_ARATH Transcription factor LUX OS=Arabidopsis thaliana GN=LUX PE=1 SV=1
GH_A02G1851	AT4G37180	Homeodomain-like superfamily protein	down	-2.46067	3.97427e-258	down	-1.31091	4.57228e-54	13.9958	13.2584	13.8639	30.7475	31.0703	34.3244	72.5941	64.4961	79.9538	ARR1_ARATH Two-component response regulator ARR1 OS=Arabidopsis thaliana GN=ARR1 PE=1 SV=2
GH_D03G0206	AT4G37180	Homeodomain-like superfamily protein	down	-3.29836	1.55862e-223	down	-1.72027	1.05218e-69	2.74073	2.63206	2.2059	7.8985	7.8276	8.41683	23.6693	22.1881	26.3561	ARR1_ARATH Two-component response regulator ARR1 OS=Arabidopsis thaliana GN=ARR1 PE=1 SV=2
GH_A11G0117	AT5G52660	Homeodomain-like superfamily protein	down	-2.10732	9.2571e-102	down	-1.11828	9.37915e-36	8.05618	5.89495	7.92688	14.3122	15.508	16.0218	28.733	29.3124	32.3122	RVE6_ARATH Protein REVEILLE 6 OS=Arabidopsis thaliana GN=RVE6 PE=2 SV=1
GH_D11G0120	AT5G52660	Homeodomain-like superfamily protein	down	-2.08937	9.313e-109	down	-1.08016	2.64225e-28	5.239	4.65618	4.85356	11.0371	10.8417	9.46966	20.1553	20.4876	19.7723	RVE6_ARATH Protein REVEILLE 6 OS=Arabidopsis thaliana GN=RVE6 PE=2 SV=1
GH_D12G0644	AT3G50950	HOPZ-ACTIVATED RESISTANCE 1	down	-1.19439	4.46559e-50	down	-1.41545	2.35818e-46	5.27515	4.51344	5.18835	4.4768	5.20554	3.84764	11.2055	10.0308	11.6082	R13L4_ARATH Disease resistance RPP13-like protein 4 OS=Arabidopsis thaliana GN=RPP13L4 PE=1 SV=2
GH_A07G1042	AT1G07400	HSP20-like chaperones superfamily protein	up	1.46349	3.02202e-09	up	1.03628	0.000611073	5.25923	5.99453	4.87781	4.05698	3.98153	4.65498	1.66243	1.95837	1.9977	HSP14_SOYBN 17.5 kDa class I heat shock protein OS=Glycine max GN=HSP17.5-E PE=3 SV=1
GH_D12G1538	AT1G07400	HSP20-like chaperones superfamily protein	up	2.99344	1.82722e-97	up	2.21221	6.41047e-39	29.7287	35.4828	30.396	19.4807	17.5508	21.7038	3.25598	4.37024	3.93746	HSP13_SOYBN 17.5 kDa class I heat shock protein OS=Glycine max GN=HSP17.5-M PE=3 SV=1
GH_A07G1072	AT1G53540	HSP20-like chaperones superfamily protein	up	1.54277	1.45128e-11	up	1.27553	2.31185e-07	6.21057	8.32437	5.92793	5.75704	5.59771	6.63503	2.54699	2.06498	2.14246	HSP12_MEDSA 18.2 kDa class I heat shock protein OS=Medicago sativa GN=HSP18.2 PE=2 SV=1
GH_D07G1059	AT1G53540	HSP20-like chaperones superfamily protein	up	1.7461	1.28399e-05	up	1.34099	0.00472506	2.0454	3.42941	2.73597	2.49834	1.8659	2.1636	1.20403	0.794223	0.382583	HSP12_MEDSA 18.2 kDa class I heat shock protein OS=Medicago sativa GN=HSP18.2 PE=2 SV=1
GH_A10G0854	AT2G19310	HSP20-like chaperones superfamily protein	up	2.08766	1.7414e-140	up	1.61241	5.17054e-56	53.9733	57.3098	54.679	40.1616	48.1613	37.6995	11.9363	12.3362	13.1483	HS185_ARATH 18.5 kDa class IV heat shock protein OS=Arabidopsis thaliana GN=HSP18.5 PE=2 SV=1
GH_D10G1123	AT2G19310	HSP20-like chaperones superfamily protein	up	1.97334	9.50308e-144	up	1.3151	1.32875e-47	80.6864	85.7378	80.7096	54.4829	60.1877	50.6506	18.1375	21.0248	21.2328	HS185_ARATH 18.5 kDa class IV heat shock protein OS=Arabidopsis thaliana GN=HSP18.5 PE=2 SV=1
GH_D11G1446	AT5G37670	HSP20-like chaperones superfamily protein	up	2.78802	7.53151e-13	up	1.92104	0.000166743	4.46949	4.25383	3.14513	2.87367	2.23762	1.79893	0.892587	0.540295	0.260264	HS157_ARATH 15.7 kDa heat shock protein, peroxisomal OS=Arabidopsis thaliana GN=HSP15.7 PE=2 SV=1
GH_A06G0498	AT1G11040	HSP40/DnaJ peptide-binding protein	down	-1.82414	0.00033612	down	-1.38513	0.0163725	0.17156	0.108174	0.210359	0.283956	0.165534	0.243982	0.726346	0.464093	0.45888	PSI1_SCHPO Protein psi1 OS=Schizosaccharomyces pombe (strain 972
GH_D06G0469	AT1G11040	HSP40/DnaJ peptide-binding protein	down	-1.14842	0.00924751	down	-1.23965	0.0222157	0.227691	0.41209	0.413606	0.426946	0.162736	0.436105	0.672065	0.504276	1.00635	DJB13_MOUSE DnaJ homolog subfamily B member 13 OS=Mus musculus GN=Dnajb13 PE=1 SV=1
GH_A02G1871	AT2G23690	HTH-type transcriptional regulator	up	1.82672	9.59406e-05	up	1.65468	0.0019295	1.77809	1.34423	2.2247	1.73117	1.47054	1.78275	0.271117	0.826633	0.373308	-
GH_A12G0683	AT2G23690	HTH-type transcriptional regulator	up	3.12135	8.08529e-07	up	1.98916	0.0303046	1.78107	1.37391	1.27779	0.737905	0.585026	0.783885	0.0943763	0.0539535	0.311878	-
GH_A07G0559	AT5G50720	HVA22 homologue E	down	-2.02765	3.78068e-230	down	-1.0657	1.31536e-54	46.714	42.6936	42.7434	90.3369	96.8541	84.7339	177.586	159.337	180.736	HA22E_ARATH HVA22-like protein e OS=Arabidopsis thaliana GN=HVA22E PE=2 SV=1
GH_A12G1550	AT1G03940	HXXXD-type acyl-transferase family protein	down	-1.37904	4.60371e-42	down	-1.15456	2.45068e-23	5.95592	6.40804	6.26819	8.40668	7.80419	6.62727	16.141	15.2547	14.9991	3AT1_ARATH Coumaroyl-CoA:anthocyanidin 3-O-glucoside-6''-O-coumaroyltransferase 1 OS=Arabidopsis thaliana GN=3AT1 PE=1 SV=1
GH_D05G1174	AT1G78990	HXXXD-type acyl-transferase family protein	up	1.56692	4.98472e-05	up	3.0074	2.07048e-22	0.842388	0.684371	0.847505	2.35954	2.47591	1.99386	0.290483	0.129161	0.333311	HST_TOBAC Shikimate O-hydroxycinnamoyltransferase OS=Nicotiana tabacum GN=HST PE=1 SV=1
GH_A05G3440	AT2G39980	HXXXD-type acyl-transferase family protein	down	-2.06245	5.06867e-16	down	-2.18404	1.05837e-13	0.400832	0.404776	0.345573	0.378061	0.45927	0.275303	1.60657	1.69423	1.35305	Y3028_ARATH Uncharacterized acetyltransferase At3g50280 OS=Arabidopsis thaliana GN=At3g50280 PE=3 SV=1
GH_A05G3464	AT2G40230	HXXXD-type acyl-transferase family protein	down	-1.15318	1.59791e-12	down	-1.04707	1.85902e-08	1.68946	1.39549	1.97486	2.13176	1.56491	2.00948	3.60164	3.38677	3.72634	T5AT_TAXWC Taxadien-5-alpha-ol O-acetyltransferase OS=Taxus wallichiana var. chinensis PE=2 SV=1
GH_D11G2520	AT5G17540	HXXXD-type acyl-transferase family protein	down	-1.06485	0.00103579	down	-2.13419	2.98658e-07	0.39251	0.356554	0.475839	0.142498	0.218247	0.258029	0.778709	0.852466	0.80759	BEBT_TOBAC Benzyl alcohol O-benzoyltransferase OS=Nicotiana tabacum GN=HSR201 PE=1 SV=1
GH_D13G1811	AT5G17540	HXXXD-type acyl-transferase family protein	down	-1.83187	5.82991e-94	down	-1.76675	1.477e-78	4.74329	4.82124	5.58824	5.19856	6.02722	5.39515	16.38	17.3814	17.6521	BEBT_TOBAC Benzyl alcohol O-benzoyltransferase OS=Nicotiana tabacum GN=HSR201 PE=1 SV=1
GH_D13G1813	AT5G17540	HXXXD-type acyl-transferase family protein	up	2.16012	9.66097e-38	up	3.28939	4.85034e-109	7.03568	5.78334	6.35393	14.4439	15.6171	14.2414	1.28318	1.36597	1.46222	BEBT_TOBAC Benzyl alcohol O-benzoyltransferase OS=Nicotiana tabacum GN=HSR201 PE=1 SV=1
GH_D07G2472	AT5G39090	HXXXD-type acyl-transferase family protein	down	-2.3175	1.34583e-56	down	-1.26602	7.9678e-19	1.2051	1.17977	1.54244	2.98883	2.61929	2.87003	5.43383	6.61022	6.49888	PMAT1_ARATH Phenolic glucoside malonyltransferase 1 OS=Arabidopsis thaliana GN=PMAT1 PE=1 SV=1
GH_D06G0181	AT5G42830	HXXXD-type acyl-transferase family protein	down	-5.04639	8.50493e-05	down	-2.27919	0.0120532	0	0.0192616	0	0.0475874	0.0471602	0.0315954	0.167373	0.208767	0.188559	Y3028_ARATH Uncharacterized acetyltransferase At3g50280 OS=Arabidopsis thaliana GN=At3g50280 PE=3 SV=1
GH_A05G0386	AT5G21940	hybrid signal transduction histidine kinase M-like protein	down	-1.90171	2.28313e-150	down	-1.41893	9.56629e-72	18.928	20.3733	19.0445	26.9847	29.1652	29.8814	67.8631	68.6097	72.4579	-
GH_A06G0876	AT5G21940	hybrid signal transduction histidine kinase M-like protein	down	-1.98154	6.85648e-193	down	-1.09934	1.32059e-62	19.3711	19.5858	22.3924	39.625	39.1939	39.9692	76.7258	78.3377	76.4916	-
GH_A07G0197	AT5G21940	hybrid signal transduction histidine kinase M-like protein	down	-1.35475	5.96383e-89	down	-1.13773	1.96931e-45	124.146	137.112	116.312	162.746	139.148	160.563	308.714	286.575	332.497	-
GH_D05G0389	AT5G21940	hybrid signal transduction histidine kinase M-like protein	down	-2.20627	2.08567e-76	down	-1.41955	7.69327e-28	4.95734	4.21167	4.80224	9.27698	7.54754	8.61484	19.2807	20.4408	22.1546	-
GH_D07G0209	AT5G21940	hybrid signal transduction histidine kinase M-like protein	down	-1.30263	4.53793e-121	down	-1.21031	6.55543e-62	94.0097	101.368	94.1587	108.209	100.942	116.083	233.982	217.845	233.751	-
GH_scaffold6259_objG0001	AT5G21940	hybrid signal transduction histidine kinase M-like protein	down	-2.13332	1.73209e-23	down	-1.23683	4.19013e-08	2.18085	1.59387	1.62064	4.43965	3.13725	3.12711	8.69012	6.54874	7.79126	-
GH_scaffold6259_objG0002	AT5G21940	hybrid signal transduction histidine kinase M-like protein	down	-2.12887	5.48545e-88	down	-1.39793	9.343e-37	8.05375	6.41182	7.11541	13.4331	11.9624	12.5368	32.1731	27.1029	31.6348	-
GH_D13G2486	AT5G21050	hyccin	down	-1.84002	0.0250567	down	-2.9433	0.00865652	0.102588	0.11761	0.0381179	0.0181603	0.107984	0	0.139359	0.610801	0.172699	F126B_PONAB Protein FAM126B OS=Pongo abelii GN=FAM126B PE=2 SV=1
GH_D02G2102	AT1G76490	hydroxy methylglutaryl CoA reductase 1	down	-1.48024	1.35283e-98	down	-1.63438	1.91315e-60	7.44853	7.62625	7.97627	8.03788	6.27006	7.46347	20.3569	20.8607	20.3392	HMDH2_GOSHI 3-hydroxy-3-methylglutaryl-coenzyme A reductase 2 OS=Gossypium hirsutum GN=HMG2 PE=3 SV=1
GH_A09G1966	AT5G52430	hydroxyproline-rich glycoprotein family protein	down	-2.16022	1.5641e-23	down	-1.48988	7.13382e-11	0.637493	0.433487	0.574753	0.705863	1.02517	1.06659	2.148	2.68731	2.27609	Y1666_ARATH Uncharacterized protein At1g76660 OS=Arabidopsis thaliana GN=At1g76660 PE=2 SV=1
GH_A12G1867	AT1G13360	hypothetical protein	down	-1.56085	1.32349e-135	down	-1.11057	1.51182e-44	56.1241	61.4751	60.3241	93.0518	78.6124	84.1507	166.351	173.335	163.494	-
GH_A13G0563	AT1G13360	hypothetical protein	down	-2.21258	1.38687e-52	down	-1.89307	2.72014e-31	2.867	2.82147	3.30174	3.42365	3.72915	4.6691	12.6629	14.2529	12.7754	-
GH_D12G1868	AT1G13360	hypothetical protein	down	-1.99123	0	down	-1.3838	3.02799e-82	74.006	72.5625	67.659	126.305	109.983	107.956	278.507	261.285	278.374	-
GH_D13G0697	AT1G13360	hypothetical protein	down	-1.62549	2.67797e-23	down	-1.89663	4.03505e-24	3.38971	3.29588	3.01041	2.62171	2.81215	3.11273	9.07311	11.1407	8.66905	-
GH_D05G0178	AT1G15400	hypothetical protein	down	-2.37973	2.52601e-12	down	-1.62235	5.60481e-06	1.12608	0.7793	0.673533	1.06962	1.85504	1.84645	4.85648	3.44115	4.91637	Y1540_ARATH Uncharacterized protein At1g15400 OS=Arabidopsis thaliana GN=At1g15400 PE=1 SV=2
GH_A05G2113	AT1G27461	hypothetical protein	up	1.47964	0.000179499	up	1.31199	0.00670454	0.945817	1.16681	0.924412	0.656614	1.1586	1.04204	0.22531	0.257613	0.541502	-
GH_A11G0623	AT1G28190	hypothetical protein	down	-1.75008	1.7818e-106	down	-1.15612	8.31921e-39	11.7309	11.8677	13.3461	20.9644	18.3798	19.1515	39.5154	41.0762	38.1438	-
GH_D11G0650	AT1G28190	hypothetical protein	down	-1.80102	6.64717e-127	down	-1.11595	9.86142e-35	11.9304	12.017	12.5315	20.4356	19.0924	22.2154	40.7155	41.831	39.1786	-
GH_A08G1287	AT1G32920	hypothetical protein	down	-1.17444	4.89805e-88	down	-1.87002	6.36724e-138	252.663	237.376	228.575	143.559	157.792	167.128	541.753	528.221	487.127	-
GH_D08G1262	AT1G32920	hypothetical protein	down	-1.34635	3.90858e-88	down	-1.9566	8.75092e-33	260.309	264.44	252.899	146.158	190.436	200.983	657.99	672.215	566.904	-
GH_A02G0835	AT1G35210	hypothetical protein	down	-1.18341	0.00525489	down	-1.48671	0.00160688	0.781799	1.08209	0.50658	0.742605	0.662346	0.640964	1.51964	1.35743	2.31475	-
GH_D02G0851	AT1G35210	hypothetical protein	down	-1.39412	1.37488e-18	down	-1.69875	6.34191e-24	3.95534	5.0623	5.11681	3.74498	4.02648	4.22229	11.6129	12.6578	11.0873	-
GH_D02G0293	AT1G55475	hypothetical protein	up	1.60668	0.00137021	up	1.79089	0.000696473	2.52411	1.94316	1.85937	2.45751	2.66201	2.5044	0.95024	0.585026	0.483105	-
GH_D11G1625	AT1G62422	hypothetical protein	down	-1.12074	0.000478011	down	-1.52063	7.13786e-06	0.809113	1.63255	1.38893	0.945316	0.843148	1.25528	2.86139	2.62652	2.39724	-
GH_A03G1383	AT1G67920	hypothetical protein	down	-1.81995	4.08768e-26	down	-1.18841	1.53941e-14	9.05694	8.78111	5.34351	11.9541	12.9437	13.718	26.0479	24.8186	28.8487	-
GH_A12G2909	AT1G67920	hypothetical protein	down	-3.71099	2.15952e-09	down	-2.46775	1.67377e-05	0.227371	0.418148	0	0.516534	0.438769	0.783885	3.68068	2.58977	2.33908	-
GH_D01G1671	AT1G67920	hypothetical protein	down	-2.45703	1.54909e-74	down	-1.34763	5.6231e-30	6.11855	7.95702	4.95686	16.3395	14.3374	12.7696	32.3807	32.543	35.8785	-
GH_D02G1539	AT1G67920	hypothetical protein	down	-2.60471	3.41979e-129	down	-1.53798	4.38333e-61	17.8163	17.5527	12.6835	36.5407	36.7059	34.0787	89.2869	93.6673	100.582	-
GH_D12G2932	AT1G67920	hypothetical protein	down	-2.92449	7.92485e-14	down	-1.22583	0.00101634	0.795798	0.896031	0.464653	2.3613	2.12072	3.13554	4.43569	6.79814	4.91207	-
GH_D02G1553	AT1G70780	hypothetical protein	down	-1.04091	0.00652888	down	-1.34245	0.00325384	0.926114	0.916659	1.14436	1.00652	0.789679	0.723966	2.09189	2.08517	1.68392	-
GH_A05G2774	AT1G71970	hypothetical protein	up	1.23098	2.61049e-14	up	1.147	5.37323e-10	9.90002	8.41027	8.11685	9.92738	7.9507	8.46897	3.72786	3.75591	3.38472	-
GH_D05G2789	AT1G71970	hypothetical protein	up	1.36009	1.90157e-22	up	1.14926	1.84707e-12	15.7431	13.9225	12.9055	13.138	11.6405	14.0568	5.30432	4.45318	6.0983	-
GH_A06G0358	AT1G72240	hypothetical protein	down	-1.60495	1.31637e-23	down	-2.1785	2.14539e-32	4.97547	6.11489	4.52382	4.1463	3.09198	3.87043	14.8064	17.2894	13.6639	-
GH_D06G0342	AT1G72240	hypothetical protein	down	-1.56069	1.32201e-23	down	-1.83003	6.1645e-25	4.32192	5.05143	4.13606	4.31051	4.23114	3.21628	13.1263	12.787	12.3625	-
GH_D05G1865	AT1G76070	hypothetical protein	down	-1.20859	7.23682e-13	down	-1.07953	8.96363e-10	3.07754	3.71865	3.7197	4.03398	4.18264	3.83947	7.30661	9.34302	6.60308	Y1607_ARATH Uncharacterized protein At1g76070 OS=Arabidopsis thaliana GN=At1g76070 PE=1 SV=1
GH_A07G2186	AT2G04480	hypothetical protein	down	-1.97382	7.25517e-06	down	-1.30864	0.00429442	0.311036	0.469867	0.158907	0.378536	0.600221	0.636695	1.38786	1.21781	1.01327	-
GH_D03G0324	AT2G22790	hypothetical protein	down	-1.22949	8.41603e-14	down	-1.51911	2.39048e-15	1.7095	2.1558	2.14724	1.41271	1.6575	2.11311	4.61051	4.15547	4.63256	-
GH_D11G2213	AT2G22790	hypothetical protein	down	-1.08805	7.3216e-05	down	-1.51459	4.70237e-06	0.885466	0.584902	0.844446	0.591156	0.439387	0.806795	1.80618	1.56085	1.37072	-
GH_A05G0508	AT2G25735	hypothetical protein	down	-1.275	6.56997e-06	down	-1.15477	7.15539e-06	2.83476	5.30376	2.21978	3.14687	3.93663	4.93223	8.18151	9.35449	6.70468	-
GH_D05G0508	AT2G25735	hypothetical protein	up	1.67824	3.52068e-09	up	1.00576	0.00126268	6.54379	14.1991	8.50013	5.88104	5.06138	8.4944	2.57322	3.16846	3.05254	-
GH_A07G1173	AT2G27830	hypothetical protein	down	-1.47738	3.0925e-177	down	-1.16478	2.70339e-11	135.677	134.725	148.592	196.364	146.689	202.987	377.203	371.101	369.776	Y4276_ARATH Uncharacterized protein At4g22758 OS=Arabidopsis thaliana GN=At4g22758 PE=2 SV=1
GH_A13G2311	AT2G46490	hypothetical protein	down	-1.3298	1.14904e-46	down	-2.30326	4.07332e-80	19.0665	17.4065	17.1503	10.751	8.71305	9.39056	43.0232	41.0861	45.4901	-
GH_D13G2308	AT2G46490	hypothetical protein	down	-2.65361	1.58566e-22	down	-1.80948	2.90668e-10	0.809776	1.27648	1.20353	2.53247	1.3259	2.22074	6.17236	6.7778	6.41203	-
GH_A11G1739	AT2G47485	hypothetical protein	down	-1.24395	0.0219775	down	-1.32676	0.0364676	0.952546	0.357507	0.370783	0.220813	0.831556	0.703715	1.41207	1.29161	1.25992	-
GH_D11G1774	AT2G47485	hypothetical protein	down	-2.97866	0.00034655	down	-2.44738	0.00486813	0.213837	0.0749063	0	0.231327	0.0917004	0.184306	0.946759	0.67656	0.879941	-
GH_A07G2602	AT3G01960	hypothetical protein	down	-3.64582	0.000123623	down	-2.74239	0.00412254	0.0525214	0.165582	0	0.102271	0.202706	0.135805	1.37342	0.897332	0.432252	-
GH_D09G0451	AT3G01960	hypothetical protein	down	-1.78152	2.02268e-07	down	-1.04973	0.00464032	0.997906	0.707865	1.42752	1.26305	2.21457	1.93522	3.23081	3.19675	3.69575	-
GH_A05G3430	AT3G03280	hypothetical protein	down	-1.49762	1.30235e-143	down	-2.11132	8.06436e-163	139.075	140.121	128.476	90.2358	88.1952	102.555	389.639	366.611	348.982	-
GH_A07G0823	AT3G03280	hypothetical protein	down	-1.26964	2.28425e-19	down	-1.8044	4.69063e-29	7.19838	6.9726	6.46163	4.94521	5.48503	4.60973	19.477	14.1758	14.2224	-
GH_A07G1394	AT3G03280	hypothetical protein	down	-1.8743	2.36268e-142	down	-2.54957	3.69637e-182	25.6375	26.5093	29.3168	18.6621	16.5559	18.3911	91.3702	96.0025	97.8506	-
GH_A11G1151	AT3G03280	hypothetical protein	down	-3.00534	1.22796e-154	down	-3.37814	1.4487e-177	7.72064	5.09166	6.48017	4.83231	5.96717	5.04175	51.7977	51.0919	47.0884	-
GH_A12G1426	AT3G03280	hypothetical protein	down	-2.6647	7.02251e-207	down	-2.41468	2.98767e-134	10.1112	9.37569	10.0075	12.3152	11.7838	12.9698	61.3246	60.7452	57.3943	-
GH_D05G3324	AT3G03280	hypothetical protein	down	-1.70819	1.66139e-194	down	-2.26768	6.6396e-164	101.078	106.808	100.312	76.4382	65.0525	78.8286	328.405	329.889	308.089	-
GH_D07G1381	AT3G03280	hypothetical protein	down	-2.31625	3.13068e-138	down	-2.80015	4.30534e-32	12.1758	11.8136	12.9749	11.8936	9.07281	6.75378	65.3502	54.924	55.8083	-
GH_D11G1180	AT3G03280	hypothetical protein	down	-2.84048	7.33209e-28	down	-3.21954	6.18806e-28	1.28021	0.714074	0.80499	0.69033	0.760148	0.916682	7.11237	7.17866	5.59226	-
GH_D12G1440	AT3G03280	hypothetical protein	down	-2.47758	1.16302e-90	down	-2.33971	1.30725e-75	5.05562	6.50048	5.34812	6.29272	6.19798	7.1257	31.9954	28.1144	29.8189	-
GH_A05G3108	AT3G07210	hypothetical protein	up	1.84094	0.000571171	up	1.3731	0.0338099	1.24438	0.99499	2.13759	0.983281	1.25287	1.07253	0.583882	0.410827	0.18553	LGUL_SOYBN Lactoylglutathione lyase OS=Glycine max GN=GLXI PE=1 SV=1
GH_D01G2317	AT3G10120	hypothetical protein	down	-1.06605	0.000571717	down	-1.0422	0.00164788	1.75557	1.39825	0.944124	1.3674	1.64042	1.48128	2.9915	2.63107	2.77562	-
GH_A01G2172	AT3G11690	hypothetical protein	down	-4.90671	5.57468e-18	down	-1.55612	3.32519e-05	0.0688211	0.108485	0.070321	0.804062	0.730442	1.11219	2.57094	2.40062	2.0532	-
GH_A04G0280	AT3G15518	hypothetical protein	down	-1.68689	5.83025e-48	down	-2.12326	2.67374e-07	10.2307	10.9565	9.20349	9.07367	4.32029	10.2314	30.7306	32.4678	31.0122	-
GH_A01G0829	AT3G20155	hypothetical protein	up	2.28815	0.000341599	up	1.78577	0.0364717	0.505641	0.493418	0.50846	0.4376	0.35623	0.311295	0.0799542	0	0.198164	-
GH_A05G1350	AT3G21305	hypothetical protein	down	-2.35183	6.88121e-33	down	-1.94041	6.85478e-20	3.21201	4.42415	3.18642	5.40439	3.85142	5.96692	19.4936	19.0917	14.4365	-
GH_A10G0625	AT3G21305	hypothetical protein	down	-2.41068	0.00416083	down	-2.11583	0.023653	0.305481	0.192616	0.0624278	0.297421	0.235801	0.236965	1.90197	0.521918	0.628529	-
GH_D05G1355	AT3G21305	hypothetical protein	down	-1.81128	4.70492e-21	down	-1.28396	4.12989e-10	5.08308	5.60393	5.03454	8.0155	7.28159	8.62784	15.9211	22.6436	14.5007	-
GH_A09G2240	AT3G23740	hypothetical protein	up	1.83043	4.56721e-27	up	1.42103	4.94169e-12	2.82953	2.29072	2.4129	1.91141	2.42006	1.67102	0.817781	0.676402	0.553428	-
GH_D09G2171	AT3G23740	hypothetical protein	up	1.66278	8.84777e-27	up	1.2328	4.43358e-11	2.59502	2.26032	2.63728	1.72977	2.23391	1.89904	0.783896	0.677192	0.798731	-
GH_D11G1452	AT3G24750	hypothetical protein	down	-1.38903	3.55316e-07	down	-1.01245	0.00143575	0.874569	0.653957	0.96237	0.82966	1.14677	1.4496	1.95468	2.203	2.07626	-
GH_A09G0436	AT3G27250	hypothetical protein	down	-1.40959	3.77272e-41	down	-1.37496	9.39763e-29	6.97536	5.30112	6.54618	7.65601	5.79639	6.88937	15.7813	15.9695	16.2818	-
GH_D09G0405	AT3G27250	hypothetical protein	down	-1.27181	2.27731e-48	down	-1.21362	1.45626e-34	10.4082	9.31235	10.0334	11.5229	10.784	10.347	21.1494	23.727	24.0634	-
GH_D10G0921	AT3G27250	hypothetical protein	down	-2.4819	5.24531e-27	down	-1.05167	2.60845e-06	0.748429	0.522685	0.813142	2.10303	1.71851	2.0822	2.92566	4.1814	4.01543	-
GH_A05G3918	AT3G29370	hypothetical protein	up	1.66043	5.12034e-17	up	1.03592	7.15704e-06	13.0212	18.3724	15.4433	8.94227	11.8908	11.2731	4.41553	5.29687	4.54494	-
GH_A05G4234	AT3G56360	hypothetical protein	down	-1.79069	1.39034e-280	down	-2.38436	0	71.7955	71.7811	74.0461	52.3866	49.7144	49.8123	243.565	242.513	235.749	-
GH_A13G0068	AT3G56360	hypothetical protein	up	1.25417	0.000281147	up	1.30967	0.000589128	1.24288	1.43106	1.43561	1.32583	1.68934	1.4811	0.53832	0.553949	0.555919	-
GH_D04G0141	AT3G56360	hypothetical protein	down	-1.18903	4.09314e-83	down	-2.04109	2.98527e-155	45.9932	47.2756	42.5511	25.5398	25.4142	28.603	99.4988	99.4671	98.5257	-
GH_A06G0102	AT3G56870	hypothetical protein	up	2.2922	7.88185e-25	up	1.4623	7.95957e-07	1.59953	1.40267	1.70801	0.862843	1.16099	0.76384	0.233272	0.328266	0.355788	-
GH_D06G0085	AT3G56870	hypothetical protein	up	2.10564	1.7424e-24	up	1.4783	2.95535e-09	1.64726	1.87974	1.63925	1.0599	1.24388	1.2315	0.312142	0.428272	0.412604	-
GH_A08G1698	AT3G57450	hypothetical protein	down	-1.55999	1.60036e-115	down	-2.04755	9.68159e-179	242.529	262.477	251.455	190.97	195.984	182.155	666.957	780.168	692.291	-
GH_D08G1710	AT3G57450	hypothetical protein	down	-1.35434	2.2878e-17	down	-1.9268	3.39736e-144	262.526	346.43	291.7	216.512	203.903	218.928	745.477	788.312	678.581	-
GH_D09G1336	AT3G57450	hypothetical protein	down	-2.21525	2.21794e-05	down	-2.01637	0.000620898	0.78097	0.683927	0.443328	1.01382	0.669812	0.673119	2.16108	2.59446	3.92785	-
GH_D13G2091	AT4G00163	hypothetical protein	up	1.28815	7.09367e-35	up	1.02898	2.79819e-15	23.8567	23.7177	24.2815	23.197	19.6961	20.3348	8.49876	10.0706	9.67023	-
GH_D02G0413	AT4G14450	hypothetical protein	down	-1.26594	9.96995e-38	down	-2.38797	4.69852e-17	21.2384	20.3455	20.8933	10.889	6.92165	12.4146	45.7191	52.6759	45.9063	Y4445_ARATH Uncharacterized protein At4g14450, chloroplastic OS=Arabidopsis thaliana GN=At4g14450 PE=2 SV=1
GH_A08G1370	AT4G23493	hypothetical protein	up	2.32719	7.08681e-10	up	1.52394	0.00215015	5.28105	5.19631	4.53689	3.07847	3.18067	2.87021	0.921494	1.24517	0.761297	-
GH_A03G1799	AT4G28290	hypothetical protein	down	-1.18907	1.69644e-18	down	-1.29611	3.8241e-19	20.2652	20.1832	16.4713	19.1923	19.7311	17.0299	47.0284	36.197	41.8852	-
GH_A05G4057	AT4G33467	hypothetical protein	down	-1.12056	4.8955e-05	down	-1.11489	0.00029503	2.77078	3.01219	2.14778	2.97674	2.76565	2.71754	5.71077	5.89471	5.11115	-
GH_D04G0311	AT4G33467	hypothetical protein	down	-1.02001	0.00591366	down	-1.13838	0.00780197	2.09949	2.39019	1.66853	2.1198	2.1758	1.70902	3.67945	5.09265	3.35977	-
GH_A01G0077	AT4G33980	hypothetical protein	down	-3.07906	5.37062e-15	down	-1.70343	2.24487e-05	0.247415	0.156003	0.202246	0.843102	0.381959	0.447819	1.63287	1.69084	1.67989	-
GH_A12G0223	AT4G33980	hypothetical protein	down	-2.94375	1.44585e-44	down	-1.51417	6.67509e-14	0.745647	0.649095	0.841499	1.75534	2.51273	2.04313	4.65636	6.1162	5.61003	-
GH_D01G0074	AT4G33980	hypothetical protein	down	-2.29866	2.5882e-05	down	-1.3117	0.0245237	0.204117	0.128703	0.278088	0.503453	0.393895	0.351858	1.3217	0.464981	1.03593	-
GH_A06G0324	AT4G38060	hypothetical protein	down	-1.76436	3.51941e-44	down	-1.195	4.47526e-17	6.58268	6.20934	5.61704	8.62486	9.32449	11.0907	21.6696	17.0493	21.5045	-
GH_A10G1941	AT5G05220	hypothetical protein	down	-2.4724	9.19609e-47	down	-1.81109	2.6965e-24	2.65018	2.63032	2.70793	3.91816	4.7827	4.63183	13.9337	14.2543	14.2377	-
GH_A07G0351	AT5G11070	hypothetical protein	down	-1.17085	2.2517e-114	down	-1.98548	1.66189e-194	341.609	367.468	352.089	226.535	199.244	209.964	764.703	765.831	762.261	-
GH_A05G0555	AT5G25360	hypothetical protein	up	1.55442	2.1043e-09	up	1.80314	6.18643e-12	4.09455	4.57096	3.53907	5.22821	4.71497	5.38042	1.90572	1.14681	0.966751	-
GH_A07G2160	AT5G35732	hypothetical protein	down	-1.64017	2.69645e-19	down	-1.34338	2.40835e-13	3.87261	4.11297	5.61278	5.29464	6.30714	5.75239	13.7486	12.4351	13.7884	-
GH_A06G0781	AT5G56880	hypothetical protein	down	-1.12903	2.4143e-12	down	-1.38588	1.84369e-16	4.89296	4.82058	6.38106	4.70117	4.84533	4.53632	12.346	11.9162	9.30561	-
GH_D06G0762	AT5G56880	hypothetical protein	down	-1.37941	5.38398e-16	down	-1.27887	9.53356e-10	2.8257	2.64847	2.87168	3.53931	2.41696	3.47549	6.8471	6.43699	7.4795	-
GH_A03G0311	AT5G57123	hypothetical protein	down	-1.82772	0.000835117	down	-1.84618	0.0102397	0.616354	0.555188	1.07963	0.685818	0.169916	1.47987	3.28929	1.88044	2.26455	-
GH_D03G1664	AT5G57123	hypothetical protein	down	-1.64827	0.00011413	down	-1.89112	0.000337243	1.18868	1.17977	1.1696	0.942999	0.679662	1.59371	4.16644	3.51015	2.98921	-
GH_D12G1976	AT5G61360	hypothetical protein	up	1.2996	0.000602914	up	1.12852	0.0212556	1.90791	1.49153	1.61665	1.96329	1.01773	1.72465	0.656722	0.706707	0.606384	-
GH_A02G1541	AT5G65300	hypothetical protein	down	-1.44964	4.23717e-30	down	-2.39368	1.21391e-62	8.621	10.9284	9.52189	5.43498	5.47307	4.94717	27.5245	23.3306	25.0552	-
GH_D03G0407	AT5G65300	hypothetical protein	down	-2.05804	2.51788e-50	down	-1.99597	6.41074e-40	5.49694	6.90535	5.15012	5.13782	6.9195	7.391	26.9164	19.5537	23.7335	-
GH_A13G1104	AT1G13480	hypothetical protein (DUF1262)	down	-1.53693	3.81365e-10	down	-2.51465	5.18739e-16	0.65584	0.656782	0.709553	0.375609	0.327569	0.379063	1.53726	2.15314	1.9209	-
GH_D13G0929	AT1G13480	hypothetical protein (DUF1262)	down	-2.45362	2.33928e-50	down	-2.91881	7.27313e-55	0.90812	1.03117	1.32109	0.899144	0.742561	0.795976	5.61575	5.369	5.77956	-
GH_A03G1605	AT1G23710	hypothetical protein (DUF1645)	down	-1.24885	7.44204e-61	down	-1.73769	4.22008e-108	29.9568	35.4783	30.9106	24.9233	22.5213	24.9738	71.575	76.2188	71.9763	-
GH_D02G1775	AT1G23710	hypothetical protein (DUF1645)	down	-1.02432	3.54797e-48	down	-1.37153	1.52258e-54	22.7899	23.8299	24.6338	18.9747	18.5748	21.4796	45.1541	48.6357	45.0751	-
GH_D09G2315	AT3G22540	hypothetical protein (DUF1677)	up	1.71542	0.000230219	up	2.15677	2.73215e-06	1.44378	2.00813	2.55998	3.34883	2.0896	3.07439	0.84604	0.362751	0.52422	-
GH_D11G0081	AT5G51670	hypothetical protein (DUF668)	up	1.68779	1.87485e-09	up	1.16454	0.00107031	1.36726	1.41981	1.5361	0.958957	1.11291	1.08908	0.419586	0.313678	0.533297	-
GH_A11G2868	AT5G28150	hypothetical protein (DUF868)	up	1.4922	5.81366e-05	up	1.13053	0.0177105	1.039	1.04098	0.989665	0.840127	1.01949	0.660251	0.307001	0.40116	0.344212	-
GH_A13G2030	AT3G05550	Hypoxia-responsive family protein	down	-1.36373	6.85287e-35	down	-1.26763	5.33619e-44	32.3384	43.9466	44.6099	42.2635	45.9161	47.816	106.632	97.3232	93.6129	-
GH_D13G1991	AT3G05550	Hypoxia-responsive family protein	down	-1.31256	5.91636e-36	down	-1.30277	6.81443e-35	28.0661	36.4255	36.3889	30.7868	35.9265	40.2364	81.6247	81.1618	76.674	-
GH_A05G2356	AT1G44350	IAA-amino acid hydrolase ILR1-like 6	down	-1.76211	2.32409e-08	down	-1.76015	3.57312e-07	0.243747	0.413783	0.370396	0.401611	0.265338	0.404012	1.35417	0.889839	1.0416	ILL6_ARATH IAA-amino acid hydrolase ILR1-like 6 OS=Arabidopsis thaliana GN=ILL6 PE=2 SV=2
GH_D05G2376	AT1G44350	IAA-amino acid hydrolase ILR1-like 6	down	-1.04177	0.000579294	down	-1.05178	0.00135724	0.542611	0.334269	0.662775	0.619379	0.44532	0.532185	0.994097	1.04782	0.975268	ILL6_ARATH IAA-amino acid hydrolase ILR1-like 6 OS=Arabidopsis thaliana GN=ILL6 PE=2 SV=2
GH_D03G0820	AT2G41810	imidazolonepropionase (Protein of unknown function%2C DUF642)	up	1.82134	3.0186e-07	up	1.12807	0.0205711	1.06803	1.14789	1.24012	0.850785	0.780693	0.606717	0.241807	0.322555	0.366246	-
GH_A05G1803	AT1G42430	inactive purple acid phosphatase-like protein	down	-1.20597	4.21259e-84	down	-1.10462	1.49602e-70	29.896	31.5184	33.9012	35.2174	36.2263	36.2365	70.3848	71.3842	68.8715	-
GH_A08G2402	AT5G27370	inactive Serine/Threonine-kinase%2C putative (DUF679)	up	1.56733	0.000152327	up	1.32776	0.0107584	1.72103	1.39065	1.77331	1.07014	1.95362	1.34624	0.864432	0.329455	0.386834	-
GH_D02G0213	AT4G15550	indole-3-acetate beta-D-glucosyltransferase	down	-1.80778	4.25988e-86	down	-1.803	3.64013e-73	4.42688	4.90987	5.01149	5.09767	4.85525	5.17156	15.2763	15.3807	17.273	UGT1_GARJA Crocetin glucosyltransferase, chloroplastic OS=Gardenia jasminoides GN=UGT75L6 PE=1 SV=1
GH_D05G0566	AT4G32280	indole-3-acetic acid inducible 29	up	1.33394	1.19542e-29	up	1.18056	5.05608e-19	15.5046	17.5987	16.1096	16.4192	14.3545	15.8536	6.15342	6.2539	6.32097	IAA29_ARATH Auxin-responsive protein IAA29 OS=Arabidopsis thaliana GN=IAA29 PE=2 SV=2
GH_A12G1907	AT3G25655	inflorescence deficient in abscission (IDA)-like 1	down	-1.38149	0.000103735	down	-1.03331	0.00523281	1.68578	2.10756	0.950358	2.26386	2.24354	1.95401	4.12598	2.89673	4.96355	IDL1_ARATH Protein IDA-LIKE 1 OS=Arabidopsis thaliana GN=IDL1 PE=2 SV=1
GH_A09G1842	AT5G01660	influenza virus NS1A-binding protein	up	1.60835	2.00732e-12	up	1.22165	8.8769e-06	1.33952	1.56856	1.3383	1.13442	1.3294	0.956613	0.476573	0.351158	0.498716	KLHDB_DROMO Kelch-like protein diablo OS=Drosophila mojavensis GN=dbo PE=3 SV=1
GH_D11G2955	AT5G18860	inosine-uridine preferring nucleoside hydrolase family protein	down	-5.01788	1.2392e-07	down	-2.37401	0.000934897	0.0133202	0	0	0.0129687	0.0771141	0.0258316	0.207334	0.208612	0.137032	YHD6_SCHPO Uncharacterized protein C1683.06c OS=Schizosaccharomyces pombe (strain 972
GH_A06G0280	AT4G08170	Inositol 1%2C3%2C4-trisphosphate 5/6-kinase family protein	down	-1.31765	3.67549e-43	down	-1.07273	1.55538e-21	6.34844	5.81559	6.60376	7.86976	7.15344	8.40112	15.4816	13.7397	15.5258	ITPK3_ARATH Inositol-tetrakisphosphate 1-kinase 3 OS=Arabidopsis thaliana GN=ITPK3 PE=1 SV=2
GH_A04G1526	AT1G43670	Inositol monophosphatase family protein	down	-1.57297	3.29903e-80	down	-1.20215	7.22338e-37	7.80817	7.25803	7.76368	9.64757	10.5407	10.9775	21.9312	20.2897	22.8553	F16P2_SPIOL Fructose-1,6-bisphosphatase, cytosolic OS=Spinacia oleracea PE=1 SV=2
GH_D10G0245	AT4G05090	Inositol monophosphatase family protein	up	1.44603	7.78647e-09	up	1.05452	0.000546273	2.07313	1.67968	1.80723	1.46795	1.6646	1.3495	0.722104	0.701788	0.551827	DPNP2_ARATH SAL2 phosphatase OS=Arabidopsis thaliana GN=SAL2 PE=2 SV=1
GH_D12G1310	AT1G01250	Integrase-type DNA-binding superfamily protein	down	-1.58748	4.81314e-74	down	-1.01962	5.61956e-19	16.3117	16.0194	18.8498	28.7691	22.1717	28.5784	45.1777	49.9499	51.7072	ERF23_ARATH Ethylene-responsive transcription factor ERF023 OS=Arabidopsis thaliana GN=ERF023 PE=2 SV=1
GH_A10G0747	AT1G15360	Integrase-type DNA-binding superfamily protein	up	4.53472	0.00320289	up	4.0254	0.0323986	0.388374	0.306104	0.330699	0.189063	0.156139	0.418425	0.0403012	0	0	WIN1_ARATH Ethylene-responsive transcription factor WIN1 OS=Arabidopsis thaliana GN=WIN1 PE=2 SV=1
GH_A05G0351	AT1G19210	Integrase-type DNA-binding superfamily protein	down	-1.72817	2.32803e-41	down	-1.7159	3.08012e-29	6.21772	6.86414	5.81845	7.4193	5.53473	7.19955	20.0731	18.8377	21.1924	ERF17_ARATH Ethylene-responsive transcription factor ERF017 OS=Arabidopsis thaliana GN=ERF017 PE=2 SV=1
GH_A06G0862	AT1G19210	Integrase-type DNA-binding superfamily protein	down	-2.31905	0	down	-2.94783	2.48792e-266	89.3301	85.0149	90.8159	64.9149	52.1683	63.3273	410.702	433.986	423.649	ERF17_ARATH Ethylene-responsive transcription factor ERF017 OS=Arabidopsis thaliana GN=ERF017 PE=2 SV=1
GH_A06G0886	AT1G19210	Integrase-type DNA-binding superfamily protein	down	-1.69379	6.19904e-193	down	-2.84591	0	46.0052	43.9962	41.3908	20.1193	20.9868	21.4415	139.053	136.055	133.412	ERF17_ARATH Ethylene-responsive transcription factor ERF017 OS=Arabidopsis thaliana GN=ERF017 PE=2 SV=1
GH_A07G0168	AT1G19210	Integrase-type DNA-binding superfamily protein	down	-2.77483	0	down	-3.10162	3.13979e-263	19.7868	20.2334	16.8046	17.3382	13.761	16.8771	124.347	126.699	123.562	ERF17_ARATH Ethylene-responsive transcription factor ERF017 OS=Arabidopsis thaliana GN=ERF017 PE=2 SV=1
GH_A08G2801	AT1G19210	Integrase-type DNA-binding superfamily protein	down	-1.65337	2.57632e-08	down	-3.26579	1.57639e-15	0.958579	0.697404	1.11509	0.373315	0.398423	0.152529	3.45241	2.68758	2.18468	ERF17_ARATH Ethylene-responsive transcription factor ERF017 OS=Arabidopsis thaliana GN=ERF017 PE=2 SV=1
GH_D05G0356	AT1G19210	Integrase-type DNA-binding superfamily protein	down	-1.40721	1.08776e-14	down	-1.33506	1.64235e-10	3.18213	3.10206	3.63653	2.93511	4.03995	4.00576	8.60276	8.34582	8.14099	ERF17_ARATH Ethylene-responsive transcription factor ERF017 OS=Arabidopsis thaliana GN=ERF017 PE=2 SV=1
GH_D06G0842	AT1G19210	Integrase-type DNA-binding superfamily protein	down	-2.23134	0	down	-2.78903	6.28686e-225	92.4592	101.401	94.7203	77.5405	59.6293	69.201	416.622	434.201	449.433	ERF17_ARATH Ethylene-responsive transcription factor ERF017 OS=Arabidopsis thaliana GN=ERF017 PE=2 SV=1
GH_D06G0873	AT1G19210	Integrase-type DNA-binding superfamily protein	down	-2.16813	2.31864e-274	down	-2.84595	4.47533e-244	26.6653	26.3309	26.3125	17.5915	15.8232	18.9412	113.024	118.666	110.273	ERF17_ARATH Ethylene-responsive transcription factor ERF017 OS=Arabidopsis thaliana GN=ERF017 PE=2 SV=1
GH_D07G0179	AT1G19210	Integrase-type DNA-binding superfamily protein	down	-1.77249	3.07275e-93	down	-2.1131	4.40566e-110	21.0964	24.8244	20.0107	19.7351	16.3685	18.8684	68.0723	71.4384	76.8344	ERF17_ARATH Ethylene-responsive transcription factor ERF017 OS=Arabidopsis thaliana GN=ERF017 PE=2 SV=1
GH_D08G2794	AT1G19210	Integrase-type DNA-binding superfamily protein	down	-2.49707	2.91533e-35	down	-3.19797	5.37109e-34	1.12422	0.915943	0.929305	0.442743	0.609402	0.947195	5.53674	5.21551	5.50984	ERF17_ARATH Ethylene-responsive transcription factor ERF017 OS=Arabidopsis thaliana GN=ERF017 PE=2 SV=1
GH_D08G2800	AT1G19210	Integrase-type DNA-binding superfamily protein	down	-4.92962	0.000135391	down	-2.92981	0.00558774	0	0	0.0558715	0	0.105518	0.0706929	0.476622	0.389254	0.337512	ERF17_ARATH Ethylene-responsive transcription factor ERF017 OS=Arabidopsis thaliana GN=ERF017 PE=2 SV=1
GH_A11G0240	AT1G64380	Integrase-type DNA-binding superfamily protein	down	-1.07544	0.0050273	down	-1.04787	0.0173198	0.433434	0.778572	0.391383	0.372928	0.836419	0.521271	1.15476	1.1481	0.95401	ERF61_ARATH Ethylene-responsive transcription factor ERF061 OS=Arabidopsis thaliana GN=ERF061 PE=2 SV=1
GH_A05G2584	AT1G75490	Integrase-type DNA-binding superfamily protein	down	-1.36778	2.15959e-06	down	-1.15884	0.00051153	0.857122	0.74409	0.939267	1.20943	1.07872	0.770875	2.1965	1.66249	2.37694	DRE2D_ARATH Dehydration-responsive element-binding protein 2D OS=Arabidopsis thaliana GN=DREB2D PE=2 SV=1
GH_D05G2609	AT1G75490	Integrase-type DNA-binding superfamily protein	down	-1.1095	0.0012925	down	-1.87933	1.16122e-05	0.68039	0.643513	0.834263	0.481773	0.310342	0.54378	1.47882	1.83174	1.14538	DRE2D_ARATH Dehydration-responsive element-binding protein 2D OS=Arabidopsis thaliana GN=DREB2D PE=2 SV=1
GH_A06G1251	AT2G33710	Integrase-type DNA-binding superfamily protein	down	-2.95716	5.94744e-102	down	-1.23016	3.58633e-22	1.24433	1.15381	1.07699	4.10485	4.4635	3.63386	8.64062	9.42089	8.05716	EF112_ARATH Ethylene-responsive transcription factor ERF112 OS=Arabidopsis thaliana GN=ERF112 PE=2 SV=1
GH_A09G1837	AT2G40340	Integrase-type DNA-binding superfamily protein	down	-1.90026	2.39438e-38	down	-1.16482	9.36806e-12	1.31165	1.15824	1.40228	1.71454	2.64834	2.43374	4.47646	4.20181	5.11008	DRE2A_ORYSJ Dehydration-responsive element-binding protein 2A OS=Oryza sativa subsp. japonica GN=DREB2A PE=2 SV=1
GH_A10G2226	AT2G40340	Integrase-type DNA-binding superfamily protein	down	-2.85692	1.86698e-84	down	-1.92155	1.08721e-31	1.75801	1.72699	1.53599	3.6217	2.63044	3.98572	11.6754	11.8257	11.6377	DRE2A_ORYSJ Dehydration-responsive element-binding protein 2A OS=Oryza sativa subsp. japonica GN=DREB2A PE=2 SV=1
GH_D09G1791	AT2G40340	Integrase-type DNA-binding superfamily protein	down	-1.00705	2.27963e-06	down	-1.0948	8.52223e-06	0.798325	0.823529	0.899695	0.7544	0.974182	0.758909	1.46191	1.72165	1.65463	DRE2A_ORYSJ Dehydration-responsive element-binding protein 2A OS=Oryza sativa subsp. japonica GN=DREB2A PE=2 SV=1
GH_D10G2321	AT2G40340	Integrase-type DNA-binding superfamily protein	down	-2.35269	2.03628e-41	down	-1.30266	5.31277e-18	2.46982	1.49438	2.72758	5.05219	4.74206	4.74128	9.25753	11.899	11.4722	DRE2A_ORYSI Dehydration-responsive element-binding protein 2A OS=Oryza sativa subsp. indica GN=DREB2A PE=3 SV=2
GH_A07G0487	AT2G44940	Integrase-type DNA-binding superfamily protein	up	1.78135	5.29606e-07	up	1.35399	0.00231766	2.19539	1.86517	1.92278	1.52676	1.40302	1.76934	0.532552	0.44653	0.674621	ERF34_ARATH Ethylene-responsive transcription factor ERF034 OS=Arabidopsis thaliana GN=ERF034 PE=2 SV=2
GH_D12G1116	AT2G44940	Integrase-type DNA-binding superfamily protein	up	1.69919	8.99002e-16	up	1.17527	8.299e-06	4.15187	5.21856	4.84522	2.80835	3.58435	4.06819	1.30611	1.71115	1.21393	ERF34_ARATH Ethylene-responsive transcription factor ERF034 OS=Arabidopsis thaliana GN=ERF034 PE=2 SV=2
GH_A09G2473	AT3G23230	Integrase-type DNA-binding superfamily protein	down	-3.58505	0.00187631	down	-4.13898	0.00829777	0.0450183	0	0.0919989	0	0.0868741	0	0.448465	0.769142	0.277876	ERF98_ARATH Ethylene-responsive transcription factor ERF098 OS=Arabidopsis thaliana GN=ERF098 PE=1 SV=1
GH_A11G1355	AT3G23230	Integrase-type DNA-binding superfamily protein	down	-1.16989	1.03091e-08	down	-1.4141	4.93869e-09	3.55504	3.87113	3.29794	2.50484	3.38504	3.74948	8.03821	8.59126	6.6408	ERF98_ARATH Ethylene-responsive transcription factor ERF098 OS=Arabidopsis thaliana GN=ERF098 PE=1 SV=1
GH_D02G0423	AT3G23230	Integrase-type DNA-binding superfamily protein	down	-1.24898	9.97014e-07	down	-1.11336	0.00032548	2.3863	2.7699	2.12797	2.99921	1.96757	3.53387	4.64632	7.35097	4.73128	ERF98_ARATH Ethylene-responsive transcription factor ERF098 OS=Arabidopsis thaliana GN=ERF098 PE=1 SV=1
GH_D11G1387	AT3G23230	Integrase-type DNA-binding superfamily protein	down	-1.59995	5.73997e-17	down	-1.49892	2.12188e-13	3.2276	3.908	3.72811	3.87112	4.24258	4.11234	10.7759	11.8546	8.8544	ERF98_ARATH Ethylene-responsive transcription factor ERF098 OS=Arabidopsis thaliana GN=ERF098 PE=1 SV=1
GH_A06G1004	AT5G11590	Integrase-type DNA-binding superfamily protein	up	1.60046	8.65418e-09	up	1.27116	0.000114591	2.51012	2.83146	2.25893	2.08515	2.46639	1.8459	0.716897	0.950827	0.758103	DREB3_ARATH Dehydration-responsive element-binding protein 3 OS=Arabidopsis thaliana GN=DREB3 PE=2 SV=1
GH_A07G0358	AT5G25190	Integrase-type DNA-binding superfamily protein	up	1.78764	6.64871e-06	up	1.37856	0.0058663	1.66495	1.89269	1.96297	1.49633	1.76094	1.11767	0.518313	0.63821	0.395268	ERF03_ARATH Ethylene-responsive transcription factor ERF003 OS=Arabidopsis thaliana GN=ERF003 PE=2 SV=1
GH_A03G0725	AT5G51190	Integrase-type DNA-binding superfamily protein	down	-1.75959	2.23969e-198	down	-2.09638	0	147	163.904	145.082	121.482	130.063	129.625	495.007	493.098	494.389	EF105_ARATH Ethylene-responsive transcription factor ERF105 OS=Arabidopsis thaliana GN=ERF105 PE=2 SV=1
GH_A07G0499	AT5G51190	Integrase-type DNA-binding superfamily protein	down	-1.90833	0	down	-1.8947	7.3308e-268	194.332	190.66	189.795	193.916	216.286	202.076	675.271	682.323	712.515	EF105_ARATH Ethylene-responsive transcription factor ERF105 OS=Arabidopsis thaliana GN=ERF105 PE=2 SV=1
GH_A05G2445	AT5G61890	Integrase-type DNA-binding superfamily protein	down	-4.25426	1.56751e-272	down	-2.06236	1.32514e-89	1.16863	0.921077	1.10565	5.12711	4.96972	5.40928	18.5046	21.2192	19.117	EF114_ARATH Ethylene-responsive transcription factor ERF114 OS=Arabidopsis thaliana GN=ERF114 PE=1 SV=1
GH_A12G0739	AT5G61890	Integrase-type DNA-binding superfamily protein	down	-1.11678	1.98429e-14	down	-1.79858	4.44288e-20	5.11564	4.53759	5.47924	3.90765	2.41243	3.61524	10.4872	11.2413	9.71319	EF114_ARATH Ethylene-responsive transcription factor ERF114 OS=Arabidopsis thaliana GN=ERF114 PE=1 SV=1
GH_A12G2134	AT5G61890	Integrase-type DNA-binding superfamily protein	down	-3.69008	6.27081e-18	down	-2.92014	1.24543e-11	0.164908	0.119977	0.155541	0.345815	0.244794	0.196802	2.05348	1.44486	1.9836	EF114_ARATH Ethylene-responsive transcription factor ERF114 OS=Arabidopsis thaliana GN=ERF114 PE=1 SV=1
GH_D05G2463	AT5G61890	Integrase-type DNA-binding superfamily protein	down	-3.01562	2.12711e-221	down	-1.64809	1.98759e-71	2.73402	3.03614	2.85995	8.25956	7.75388	7.34916	23.0858	22.8009	20.8387	EF114_ARATH Ethylene-responsive transcription factor ERF114 OS=Arabidopsis thaliana GN=ERF114 PE=1 SV=1
GH_D12G2136	AT5G61890	Integrase-type DNA-binding superfamily protein	down	-1.71275	1.08879e-18	down	-1.32868	7.9738e-10	1.43289	1.6537	1.62099	2.01789	1.87633	2.58029	4.68373	5.10022	4.9224	EF114_ARATH Ethylene-responsive transcription factor ERF114 OS=Arabidopsis thaliana GN=ERF114 PE=1 SV=1
GH_A05G0426	AT1G60960	iron regulated transporter 3	up	1.2096	8.93526e-12	up	1.47219	3.29991e-15	3.22019	3.13491	3.39885	4.01033	4.67087	3.64169	1.28669	1.47116	1.29599	IRT3_ARATH Fe(2+) transport protein 3, chloroplastic OS=Arabidopsis thaliana GN=IRT3 PE=2 SV=3
GH_D05G0428	AT1G60960	iron regulated transporter 3	up	1.51059	6.74914e-19	up	1.01343	6.72207e-07	4.72767	3.63694	4.67161	2.86649	3.79679	3.07439	1.53345	1.30994	1.52898	IRT3_ARATH Fe(2+) transport protein 3, chloroplastic OS=Arabidopsis thaliana GN=IRT3 PE=2 SV=3
GH_D12G1941	AT1G18870	isochorismate synthase 2	up	1.75336	1.30525e-85	up	1.13848	3.65708e-25	14.5482	12.7836	14.1844	9.66252	10.4067	8.4964	4.18746	3.62006	3.98685	ICS2_ARATH Isochorismate synthase 2, chloroplastic OS=Arabidopsis thaliana GN=ICS2 PE=2 SV=2
GH_A03G1280	AT3G21720	isocitrate lyase	down	-3.9149	2.88322e-127	down	-2.10083	2.43009e-47	0.42545	0.368041	0.349899	1.59628	1.55191	1.12692	5.56918	5.74713	5.48705	ACEA_GOSHI Isocitrate lyase OS=Gossypium hirsutum PE=2 SV=1
GH_D02G1469	AT3G21720	isocitrate lyase	down	-4.62139	3.14041e-18	down	-2.46181	2.97953e-09	0.0207537	0.0327147	0.042412	0.121236	0.200247	0.09391	0.697763	0.650061	0.757939	ACEA_GOSHI Isocitrate lyase OS=Gossypium hirsutum PE=2 SV=1
GH_D11G1295	AT3G63110	isopentenyltransferase 3	down	-2.26791	4.58677e-05	down	-2.84565	3.21529e-05	0.130162	0.161211	0.0949989	0.108623	0.0717656	0.0961599	0.370471	0.503008	0.918199	IPT3_ARATH Adenylate isopentenyltransferase 3, chloroplastic OS=Arabidopsis thaliana GN=IPT3 PE=1 SV=1
GH_A05G0349	AT1G19180	jasmonate-zim-domain protein 1 JAZ1	down	-1.92274	4.06976e-198	down	-1.24172	7.51166e-84	79.5633	77.542	89.408	139.883	145.986	130.503	295.878	316.509	282.855	TI10A_ARATH Protein TIFY 10A OS=Arabidopsis thaliana GN=TIFY10A PE=1 SV=1
GH_A06G0856	AT1G19180	jasmonate-zim-domain protein 1	down	-1.31137	3.89058e-115	down	-1.23632	2.8686e-84	108.556	102.319	116.055	118.598	120.204	123.913	260.979	269.592	246.99	TI10A_ARATH Protein TIFY 10A OS=Arabidopsis thaliana GN=TIFY10A PE=1 SV=1
GH_D06G0835	AT1G19180	jasmonate-zim-domain protein 1	down	-1.31109	6.51079e-129	down	-1.19789	1.19533e-88	76.1357	75.6307	82.2676	89.6278	88.2982	88.6681	184.162	190.223	182.128	TI10A_ARATH Protein TIFY 10A OS=Arabidopsis thaliana GN=TIFY10A PE=1 SV=1
GH_A03G1742	AT5G13220	jasmonate-zim-domain protein 10	down	-2.55416	0	down	-1.5755	2.78567e-84	18.3554	16.8982	18.3847	35.0061	36.18	40.2682	105.924	93.7712	102.255	TIF9_ARATH Protein TIFY 9 OS=Arabidopsis thaliana GN=TIFY9 PE=1 SV=1
GH_D02G1899	AT5G13220	jasmonate-zim-domain protein 10	down	-2.3984	0	down	-1.49615	2.64948e-96	21.5759	22.0701	22.5869	43.397	41.7529	45.116	111.497	112.5	110.25	TIF9_ARATH Protein TIFY 9 OS=Arabidopsis thaliana GN=TIFY9 PE=1 SV=1
GH_D01G1685	AT3G17860	jasmonate-zim-domain protein 3	down	-1.49692	2.57548e-183	down	-1.14985	2.41874e-64	34.3082	33.3717	34.3312	42.9581	45.7396	48.1085	95.2402	88.6752	92.1902	TIF6B_ARATH Protein TIFY 6B OS=Arabidopsis thaliana GN=TIFY6B PE=1 SV=1
GH_A10G0570	AT1G72450	jasmonate-zim-domain protein 6	down	-1.36659	5.51342e-145	down	-1.13367	3.44773e-78	70.3579	66.7117	72.783	84.9465	87.7228	87.1776	182.239	164.925	171.582	TI11B_ARATH Protein TIFY 11B OS=Arabidopsis thaliana GN=TIFY11B PE=1 SV=1
GH_D10G0601	AT1G72450	jasmonate-zim-domain protein 6	down	-1.20268	1.11925e-140	down	-1.13883	2.77039e-73	92.4738	87.9737	90.6401	93.9165	101.366	103.516	207.302	191.317	199.948	TI11B_ARATH Protein TIFY 11B OS=Arabidopsis thaliana GN=TIFY11B PE=1 SV=1
GH_A10G0431	AT1G30135	jasmonate-zim-domain protein 8	down	-1.81553	2.63114e-60	down	-1.62136	7.28487e-39	10.6388	10.0622	9.15161	13.4415	11.5065	11.1955	33.9513	35.2259	32.2742	TIF5A_ARATH Protein TIFY 5A OS=Arabidopsis thaliana GN=TIFY5A PE=1 SV=1
GH_D10G0454	AT1G30135	jasmonate-zim-domain protein 8	down	-3.28676	1.15447e-66	down	-2.02809	3.98565e-30	1.7319	1.48203	1.71909	4.28778	3.96282	4.22229	14.2953	15.4994	16.3916	TIF5A_ARATH Protein TIFY 5A OS=Arabidopsis thaliana GN=TIFY5A PE=1 SV=1
GH_A07G1128	AT1G07300	josephin protein-like protein	up	3.95263	0.00292524	up	3.3343	0.0438454	0.574794	0.604044	0.734151	0.559627	0.508387	0.247708	0.0596458	0.0681973	0	-
GH_A08G2733	AT2G26650	K+ transporter 1	up	1.7048	2.16145e-06	up	1.4478	0.000468583	0.89731	0.742116	0.60028	0.642493	0.636727	0.707499	0.0801691	0.309363	0.273207	AKT1_ARATH Potassium channel AKT1 OS=Arabidopsis thaliana GN=AKT1 PE=1 SV=2
GH_D08G2729	AT2G26650	K+ transporter 1	up	1.52552	1.36265e-07	up	1.07743	0.00312001	0.781864	0.83787	0.665754	0.634362	0.641903	0.487684	0.256211	0.156237	0.338671	AKT1_ARATH Potassium channel AKT1 OS=Arabidopsis thaliana GN=AKT1 PE=1 SV=2
GH_D04G0504	AT4G31130	keratin-associated protein (DUF1218)	down	-3.25567	2.32462e-08	down	-1.85305	0.00106275	0.0950386	0.149813	0.12948	0.370124	0.244535	0.40957	0.749517	1.35312	1.23844	-
GH_A05G0261	AT5G25930	kinase family with leucine-rich repeat domain-containing protein	down	-2.84206	8.92675e-63	down	-1.90248	2.69148e-30	0.285683	0.309603	0.273665	0.550495	0.597238	0.615576	1.96398	1.99982	2.01442	HSL1_ARATH Receptor-like protein kinase HSL1 OS=Arabidopsis thaliana GN=HSL1 PE=2 SV=1
GH_D05G0266	AT5G25930	kinase family with leucine-rich repeat domain-containing protein	down	-1.6839	1.64755e-21	down	-1.00757	3.00119e-08	0.496969	0.408113	0.413538	0.712746	0.769518	0.761775	1.36367	1.38971	1.34703	RLK5_ARATH Receptor-like protein kinase 5 OS=Arabidopsis thaliana GN=RLK5 PE=1 SV=1
GH_A07G2641	AT2G24370	kinase with adenine nucleotide alpha hydrolases-like domain-containing protein	down	-2.62289	3.26266e-168	down	-2.36965	1.64771e-117	2.62675	2.82131	2.42086	3.48513	3.46628	2.92988	15.665	15.3261	15.6175	PUB34_ARATH U-box domain-containing protein 34 OS=Arabidopsis thaliana GN=PUB34 PE=3 SV=1
GH_A01G2416	AT3G54030	kinase with tetratricopeptide repeat domain-containing protein	up	1.46691	4.41964e-05	up	1.23542	0.0052502	0.698332	0.851926	0.781804	0.567573	0.914028	0.612361	0.33271	0.224788	0.249882	Y5126_ARATH Probable serine
GH_A07G1120	AT5G59010	kinase with tetratricopeptide repeat domain-containing protein	up	2.0865	1.66617e-11	up	1.49439	0.000237708	5.61322	4.88764	5.51706	2.81063	3.86861	4.56158	1.46452	0.989469	1.15492	Y5126_ARATH Probable serine
GH_A07G1121	AT5G59010	kinase with tetratricopeptide repeat domain-containing protein	up	1.8542	2.74256e-14	up	1.38512	8.82033e-06	3.9603	4.06308	4.08776	2.64024	2.8497	3.74894	1.30392	0.879225	1.02199	Y5126_ARATH Probable serine
GH_A02G2061	AT5G65930	kinesin-like calmodulin-binding protein (ZWICHEL)	up	1.18325	2.61414e-56	up	1.14297	2.10628e-43	11.897	9.86213	10.8329	11.4292	12.0687	9.93686	4.41233	4.6889	4.66944	KCBP_ARATH Kinesin-like calmodulin-binding protein OS=Arabidopsis thaliana GN=KCBP PE=1 SV=1
GH_A08G0037	AT5G59960	K-stimulated pyrophosphate-energized sodium pump protein	down	-1.49848	1.0905e-70	down	-1.12486	4.74328e-33	8.75346	7.4708	8.65127	10.4766	11.4729	12.0801	21.7161	21.6598	23.979	-
GH_D08G0036	AT5G59960	K-stimulated pyrophosphate-energized sodium pump protein	down	-1.55123	2.04255e-113	down	-1.17676	2.22814e-49	11.2058	10.9765	11.2218	14.2194	15.6717	15.8025	31.3676	30.6134	31.8529	-
GH_A10G2373	AT1G17860	Kunitz family trypsin and protease inhibitor protein	down	-6.01526	9.65573e-13	down	-2.37243	2.51928e-07	0.0325404	0.0512945	0	0.380182	0.439564	0.378629	2.51226	1.85319	1.30556	ASP_THECC 21 kDa seed protein OS=Theobroma cacao GN=ASP PE=2 SV=1
GH_A10G2374	AT1G17860	Kunitz family trypsin and protease inhibitor protein	down	-5.02111	8.53708e-23	down	-3.56814	0	1.29329	1.77438	4.16019	7.34511	6.93255	6.4404	76.2273	75.9717	71.8454	ASP_THECC 21 kDa seed protein OS=Theobroma cacao GN=ASP PE=2 SV=1
GH_A10G2379	AT1G17860	Kunitz family trypsin and protease inhibitor protein	down	-1.5164	2.05624e-26	down	-1.4397	5.14457e-19	3.60306	4.53117	4.16885	5.05563	3.75769	4.79523	10.9197	10.1466	12.4554	ASP_THECC 21 kDa seed protein OS=Theobroma cacao GN=ASP PE=2 SV=1
GH_D04G0257	AT1G17860	Kunitz family trypsin and protease inhibitor protein	down	-1.64094	1.51028e-08	down	-1.01251	0.0014997	0.977847	0.806278	0.860814	1.58186	1.27736	1.47816	2.24796	2.52741	3.15717	MIRA_SYNDU Miraculin OS=Synsepalum dulcificum PE=1 SV=3
GH_D10G2465	AT1G17860	Kunitz family trypsin and protease inhibitor protein	down	-2.70008	0.000180885	down	-3.16987	0.00036012	0.0532216	0.0629213	0.163145	0.077726	0.0513523	0.0688077	0.695868	0.454648	0.465391	ASP_THECC 21 kDa seed protein OS=Theobroma cacao GN=ASP PE=2 SV=1
GH_D10G2466	AT1G17860	Kunitz family trypsin and protease inhibitor protein	down	-3.27759	2.00946e-233	down	-3.21242	8.94454e-148	5.07342	4.8235	4.19592	5.41675	4.24338	6.09679	49.0231	41.7935	41.4273	ASP_THECC 21 kDa seed protein OS=Theobroma cacao GN=ASP PE=2 SV=1
GH_D10G2468	AT1G17860	Kunitz family trypsin and protease inhibitor protein	down	-5.00803	2.61048e-14	down	-2.94079	5.41365e-09	0.105043	0.0551941	0	0.204542	0.405413	0.226341	2.04923	1.39585	2.4134	ASP_THECC 21 kDa seed protein OS=Theobroma cacao GN=ASP PE=2 SV=1
GH_D10G2469	AT1G17860	Kunitz family trypsin and protease inhibitor protein	down	-2.85546	0.000331739	down	-2.97643	9.97003e-16	0.106443	0.356554	0.761342	0.414539	0.256761	0.516058	3.28052	2.08381	2.98398	ASP_THECC 21 kDa seed protein OS=Theobroma cacao GN=ASP PE=2 SV=1
GH_D10G2470	AT1G17860	Kunitz family trypsin and protease inhibitor protein	down	-2.96903	0	down	-1.78876	2.77522e-107	32.5983	32.3625	32.7105	83.1927	69.8391	79.8858	258.531	244.033	230.752	ASP_THECC 21 kDa seed protein OS=Theobroma cacao GN=ASP PE=2 SV=1
GH_scaffold3193_objG0001	AT1G17860	Kunitz family trypsin and protease inhibitor protein	down	-3.73859	0	down	-2.46571	2.93969e-117	4.11137	4.94981	4.59524	13.2393	9.52584	11.6629	58.2209	57.7782	57.2157	ASP_THECC 21 kDa seed protein OS=Theobroma cacao GN=ASP PE=2 SV=1
GH_A13G0257	AT5G03260	laccase 11	up	2.09844	1.08437e-05	up	1.41848	0.0400132	0.589189	0.702844	0.45559	0.206718	0.430212	0.521548	0.0264387	0.166261	0.196583	LAC11_ARATH Laccase-11 OS=Arabidopsis thaliana GN=LAC11 PE=2 SV=1
GH_D13G0254	AT5G03260	laccase 11	up	2.99169	2.02042e-10	up	1.99757	0.00201004	0.610421	0.719579	0.683385	0.372093	0.440455	0.247049	0.0396581	0.0906878	0.109213	LAC11_ARATH Laccase-11 OS=Arabidopsis thaliana GN=LAC11 PE=2 SV=1
GH_A05G2480	AT5G09360	laccase 14	down	-1.83114	6.53364e-05	down	-1.51006	0.00403822	0.112546	0.106446	0.172498	0.23011	0.15203	0.116404	0.336349	0.544809	0.428392	LAC14_ARATH Laccase-14 OS=Arabidopsis thaliana GN=LAC14 PE=2 SV=1
GH_A05G2481	AT5G09360	laccase 14	down	-1.91998	2.27122e-09	down	-1.24112	0.000297403	0.500728	0.436642	0.43544	0.829815	0.781249	0.716237	1.80423	1.94156	1.29329	LAC14_ARATH Laccase-14 OS=Arabidopsis thaliana GN=LAC14 PE=2 SV=1
GH_D05G2503	AT5G09360	laccase 14	down	-2.67278	6.3197e-14	down	-2.14603	5.9391e-08	0.105785	0.133402	0.172945	0.216287	0.112276	0.287205	0.803532	0.948858	0.69649	LAC14_ARATH Laccase-14 OS=Arabidopsis thaliana GN=LAC14 PE=2 SV=1
GH_D05G2504	AT5G09360	laccase 14	down	-1.31474	1.99733e-09	down	-1.0504	6.62129e-06	1.59869	1.42857	1.01965	1.42762	1.92571	1.86939	2.86564	3.56644	3.37311	LAC14_ARATH Laccase-14 OS=Arabidopsis thaliana GN=LAC14 PE=2 SV=1
GH_D05G2506	AT5G09360	laccase 14	down	-2.39149	0.000275428	down	-1.57921	0.0350417	0.0505695	0.159429	0.103343	0.3348	0.136621	0.0784547	0.377824	0.345594	0.790758	LAC14_ARATH Laccase-14 OS=Arabidopsis thaliana GN=LAC14 PE=2 SV=1
GH_D06G1248	AT5G09360	laccase 14	down	-3.61042	0.0257387	down	-5.14261	0.00792332	0	0	0.0213168	0	0	0	0.0259781	0.118811	0.0536549	LAC14_ARATH Laccase-14 OS=Arabidopsis thaliana GN=LAC14 PE=2 SV=1
GH_D12G1314	AT2G46570	laccase 6	up	2.09309	1.73773e-28	up	1.37236	1.26868e-08	2.79782	2.4704	2.68942	1.45736	1.83201	1.81832	0.600461	0.615034	0.578753	LAC6_ARATH Laccase-6 OS=Arabidopsis thaliana GN=LAC6 PE=2 SV=1
GH_A12G2831	AT3G15020	Lactate/malate dehydrogenase family protein	down	-4.19224	0.0275701	down	-4.69116	0.0315696	0.0410098	0	0	0	0	0	0.102133	0.700657	0.337512	MDHM2_ARATH Malate dehydrogenase 2, mitochondrial OS=Arabidopsis thaliana GN=At3g15020 PE=2 SV=1
GH_A03G2412	AT1G80160	Lactoylglutathione lyase / glyoxalase I family protein	down	-1.11172	6.44269e-95	down	-1.29409	8.80146e-85	74.2174	69.2369	67.632	61.6298	66.6238	68.2429	149.597	142.332	146.175	-
GH_A05G0176	AT1G80160	Lactoylglutathione lyase / glyoxalase I family protein	down	-2.23513	8.67797e-08	down	-1.54928	0.000101314	0.702436	0.184546	0.546854	0.651335	0.968234	0.864901	2.04095	1.61921	2.89053	-
GH_A10G0756	AT1G80160	Lactoylglutathione lyase / glyoxalase I family protein	down	-1.10177	1.58772e-63	down	-1.5022	6.97694e-86	41.8595	42.7202	40.3211	34.5335	34.3587	30.8729	82.3182	86.6424	88.3234	-
GH_D05G0180	AT1G80160	Lactoylglutathione lyase / glyoxalase I family protein	down	-2.45938	0.0023598	down	-2.1154	5.72834e-07	0.349267	0.943819	0.169942	0.518173	0.513523	0.989111	3.6036	1.51549	2.70337	-
GH_D10G0820	AT1G80160	Lactoylglutathione lyase / glyoxalase I family protein	down	-1.2923	1.65257e-123	down	-1.60179	1.42907e-146	71.6566	73.8773	72.8069	62.8285	63.3795	59.4825	170.784	172.388	169.695	-
GH_A10G0591	AT1G17620	Late embryogenesis abundant (LEA) hydroxyproline-rich glycoprotein family	down	-1.09428	1.51064e-52	down	-1.05072	4.81483e-41	26.3743	29.3732	28.8915	32.871	30.5331	28.3734	58.7387	58.765	55.6705	YLS9_ARATH Protein YLS9 OS=Arabidopsis thaliana GN=YLS9 PE=2 SV=1
GH_D05G1380	AT1G17620	Late embryogenesis abundant (LEA) hydroxyproline-rich glycoprotein family	down	-1.24452	7.72516e-52	down	-1.03148	6.85379e-27	12.2719	11.3296	12.4058	15.8459	14.7867	13.2701	27.811	27.5022	26.496	YLS9_ARATH Protein YLS9 OS=Arabidopsis thaliana GN=YLS9 PE=2 SV=1
GH_D10G0627	AT1G17620	Late embryogenesis abundant (LEA) hydroxyproline-rich glycoprotein family	down	-1.24562	2.71224e-80	down	-1.4202	1.07772e-88	46.0441	51.0129	51.9907	45.8377	44.6135	48.6527	116.23	113.576	108.929	YLS9_ARATH Protein YLS9 OS=Arabidopsis thaliana GN=YLS9 PE=2 SV=1
GH_A12G2517	AT1G64065	Late embryogenesis abundant (LEA) hydroxyproline-rich glycoprotein family	down	-1.8447	2.46479e-96	down	-1.88892	2.30317e-69	11.0643	10.5255	10.5443	9.61725	11.3945	11.9859	40.8175	34.4129	35.6234	Y1465_ARATH Late embryogenesis abundant protein At1g64065 OS=Arabidopsis thaliana GN=At1g64065 PE=2 SV=1
GH_D12G2537	AT1G64065	Late embryogenesis abundant (LEA) hydroxyproline-rich glycoprotein family	down	-1.78793	1.89836e-35	down	-1.65346	1.56214e-21	2.89715	3.2838	2.93209	2.60579	3.99341	3.99529	9.89516	10.1353	10.1051	Y1465_ARATH Late embryogenesis abundant protein At1g64065 OS=Arabidopsis thaliana GN=At1g64065 PE=2 SV=1
GH_A09G1317	AT1G65690	Late embryogenesis abundant (LEA) hydroxyproline-rich glycoprotein family	down	-1.08521	8.54542e-19	down	-1.04469	4.58981e-14	5.42686	4.85071	5.58169	6.01525	6.12238	4.9961	10.1588	11.4455	10.6504	YLS9_ARATH Protein YLS9 OS=Arabidopsis thaliana GN=YLS9 PE=2 SV=1
GH_A05G1023	AT2G27080	Late embryogenesis abundant (LEA) hydroxyproline-rich glycoprotein family	down	-1.32488	3.20403e-85	down	-1.77916	1.60302e-73	20.3252	19.4369	20.018	16.2599	13.3693	16.3715	45.6199	48.6657	49.3475	YLS9_ARATH Protein YLS9 OS=Arabidopsis thaliana GN=YLS9 PE=2 SV=1
GH_D05G1010	AT2G27080	Late embryogenesis abundant (LEA) hydroxyproline-rich glycoprotein family	down	-1.77235	1.59525e-181	down	-1.98717	2.09271e-125	23.3648	22.5287	21.4713	21.8437	18.5488	20.9092	74.8715	73.7497	72.5934	YLS9_ARATH Protein YLS9 OS=Arabidopsis thaliana GN=YLS9 PE=2 SV=1
GH_A09G1514	AT2G35980	Late embryogenesis abundant (LEA) hydroxyproline-rich glycoprotein family	down	-1.24955	7.18199e-70	down	-1.77019	1.7585e-83	24.4196	26.0291	25.8709	19.5796	16.8392	19.6125	56.1687	59.902	57.7841	YLS9_ARATH Protein YLS9 OS=Arabidopsis thaliana GN=YLS9 PE=2 SV=1
GH_D09G1466	AT2G35980	Late embryogenesis abundant (LEA) hydroxyproline-rich glycoprotein family	down	-1.50695	1.07516e-129	down	-2.1062	4.74907e-184	48.2754	53.73	49.4921	37.7477	33.1861	34.4347	139.552	136.777	136.754	YLS9_ARATH Protein YLS9 OS=Arabidopsis thaliana GN=YLS9 PE=2 SV=1
GH_A08G1345	AT2G46150	Late embryogenesis abundant (LEA) hydroxyproline-rich glycoprotein family	down	-1.7883	2.23568e-12	down	-1.4878	2.86063e-06	0.887027	0.93945	1.01965	1.51134	1.49777	0.609235	3.41721	2.76262	3.16534	Y1465_ARATH Late embryogenesis abundant protein At1g64065 OS=Arabidopsis thaliana GN=At1g64065 PE=2 SV=1
GH_A13G1424	AT1G72100	late embryogenesis abundant domain-containing protein / LEA domain-containing protein	down	-3.13938	1.61022e-160	down	-1.9977	1.70733e-77	1.51192	1.21538	1.78491	3.17863	3.67318	3.56672	12.7812	13.1043	11.9102	TM205_MOUSE Transmembrane protein 205 OS=Mus musculus GN=Tmem205 PE=1 SV=1
GH_D13G1355	AT1G72100	late embryogenesis abundant domain-containing protein / LEA domain-containing protein	down	-1.50065	3.91713e-08	down	-1.61521	7.29988e-08	0.465281	0.337768	0.588022	0.369556	0.472567	0.50656	1.32648	1.30746	1.10847	TM205_MOUSE Transmembrane protein 205 OS=Mus musculus GN=Tmem205 PE=1 SV=1
GH_D02G2394	AT3G51060	Lateral root primordium (LRP) protein-like protein	up	1.1068	0.000740944	up	1.09738	0.00291157	1.93053	2.24929	1.94401	2.17923	2.24066	1.98948	0.836156	0.677192	1.18011	SRS1_ARATH Protein SHI RELATED SEQUENCE 1 OS=Arabidopsis thaliana GN=SRS1 PE=1 SV=2
GH_D05G0042	AT1G34300	lectin protein kinase family protein	down	-1.90453	1.00895e-06	down	-2.83551	1.65248e-08	0.22504	0.204243	0.181169	0.132789	0.131597	0.0705318	0.526486	0.873826	0.813795	Y1343_ARATH G-type lectin S-receptor-like serine
GH_D09G1647	AT1G34300	lectin protein kinase family protein	down	-1.71481	6.52446e-23	down	-1.43093	1.85839e-15	0.593726	0.665683	0.794647	0.846736	0.960165	0.789223	2.19715	2.08354	2.09908	Y1343_ARATH G-type lectin S-receptor-like serine
GH_A06G1838	AT1G67520	lectin protein kinase family protein	down	-1.97714	5.40115e-06	down	-1.09185	0.0315595	0.0957989	0.0692134	0.114201	0.17877	0.261896	0.0928904	0.427462	0.340986	0.279235	Y4729_ARATH G-type lectin S-receptor-like serine
GH_D06G1867	AT1G67520	lectin protein kinase family protein	down	-1.98592	2.91306e-17	down	-1.49048	9.45561e-09	0.311347	0.302022	0.285503	0.404175	0.57001	0.361241	1.29233	0.954762	1.17443	Y1133_ARATH G-type lectin S-receptor-like serine
GH_A04G1550	AT1G09970	Leucine-rich receptor-like protein kinase family protein	down	-1.20797	1.91134e-07	down	-1.08118	9.15454e-06	0.446034	0.595846	0.378508	0.471067	0.627314	0.547334	1.1579	0.968711	1.03437	IKU2_ARATH Receptor-like protein kinase HAIKU2 OS=Arabidopsis thaliana GN=IKU2 PE=1 SV=1
GH_A10G0003	AT2G24130	Leucine-rich receptor-like protein kinase family protein	down	-3.36148	2.89681e-266	down	-1.89534	1.57003e-98	1.13431	0.973243	1.21038	3.23625	3.40809	2.97012	10.4595	10.7836	11.3221	EFR_ARATH LRR receptor-like serine
GH_D10G0007	AT2G24130	Leucine-rich receptor-like protein kinase family protein	down	-2.59722	2.55149e-43	down	-1.94773	6.23088e-22	0.337413	0.276367	0.277166	0.611931	0.427699	0.444779	1.64767	1.65783	1.91934	EFR_ARATH LRR receptor-like serine
GH_D05G3567	AT2G26330	Leucine-rich receptor-like protein kinase family protein	down	-5.46253	1.69451e-05	down	-3.56891	0.000406904	0.0131592	0	0	0	0.038091	0.0340258	0.245793	0.337239	0.175988	ERECT_ARATH LRR receptor-like serine
GH_D05G2951	AT5G46330	Leucine-rich receptor-like protein kinase family protein	down	-2.97142	2.74349e-53	down	-1.08931	5.12226e-09	0.193316	0.203154	0.208503	0.914936	0.797917	0.610938	1.69175	1.35324	1.47499	FLS2_ARATH LRR receptor-like serine
GH_A08G2635	AT1G33590	Leucine-rich repeat (LRR) family protein	down	-2.60859	0	down	-1.42781	1.20737e-127	30.5039	30.5965	29.6203	73.3359	76.1368	67.5335	185.948	165.985	179.148	IRK_ARATH Probable LRR receptor-like serine
GH_D08G2631	AT1G33590	Leucine-rich repeat (LRR) family protein	down	-1.89276	2.8431e-232	down	-1.28702	1.11699e-100	34.7604	36.2963	32.8681	54.0844	59.9585	52.9756	130.537	117.328	122.735	DR100_ARATH DNA-damage-repair
GH_D12G2252	AT5G45520	Leucine-rich repeat (LRR) family protein	down	-1.31128	1.939e-70	down	-1.28178	1.71648e-61	13.707	11.2549	13.727	14.2881	14.8574	12.4136	30.791	30.1373	31.0785	-
GH_A03G1215	AT5G61240	Leucine-rich repeat (LRR) family protein	down	-1.89687	5.71147e-07	down	-1.20368	0.0054089	0.264688	0.28775	0.279783	0.533182	0.581235	0.283202	1.02289	0.779694	1.14553	MSP1_ORYSJ Leucine-rich repeat receptor protein kinase MSP1 OS=Oryza sativa subsp. japonica GN=MSP1 PE=1 SV=1
GH_A05G3437	AT3G47570	Leucine-rich repeat protein kinase family protein	down	-1.25761	1.027e-10	down	-1.61559	1.77111e-11	0.434665	0.399308	0.423549	0.431604	0.327741	0.267953	0.90329	1.00001	0.983165	Y3475_ARATH Probable LRR receptor-like serine
GH_A10G2597	AT3G47570	Leucine-rich repeat protein kinase family protein	down	-4.94342	0.000357777	down	-4.392	0.00371476	0.00786785	0	0	0	0.015183	0	0.137162	0.134423	0.0404703	Y3475_ARATH Probable LRR receptor-like serine
GH_D10G2510	AT3G47570	Leucine-rich repeat protein kinase family protein	down	-2.46809	9.23632e-14	down	-1.01167	0.00198235	0.106712	0.100019	0.0648335	0.286418	0.30611	0.20881	0.553074	0.385991	0.534068	Y3475_ARATH Probable LRR receptor-like serine
GH_D09G0192	AT4G08850	Leucine-rich repeat receptor-like protein kinase family protein	down	-1.14399	0.000812944	down	-1.12798	0.00236804	0.239969	0.31626	0.176865	0.260449	0.273294	0.254299	0.64662	0.504086	0.420892	Y4885_ARATH Probable LRR receptor-like serine
GH_D09G0210	AT4G08850	Leucine-rich repeat receptor-like protein kinase family protein	down	-1.97861	1.05061e-57	down	-1.12123	2.33253e-19	1.17214	1.48564	1.23815	2.62942	2.72809	2.03761	4.9409	4.82613	4.913	Y4885_ARATH Probable LRR receptor-like serine
GH_D10G2150	AT4G08850	Leucine-rich repeat receptor-like protein kinase family protein	down	-3.56491	0.00901311	down	-3.63263	0.0312115	0.00275158	0.00867481	0	0	0.00530986	0.00711477	0.0548215	0.0626813	0.0169842	Y4885_ARATH Probable LRR receptor-like serine
GH_A07G1659	AT4G28650	Leucine-rich repeat transmembrane protein kinase family protein	up	1.30094	5.85151e-09	up	1.17727	2.45912e-06	0.975644	0.865092	0.801086	0.802892	0.924565	0.840909	0.383272	0.314197	0.334565	PXL2_ARATH Leucine-rich repeat receptor-like protein kinase PXL2 OS=Arabidopsis thaliana GN=PXL2 PE=2 SV=1
GH_A07G2309	AT4G28650	Leucine-rich repeat transmembrane protein kinase family protein	up	1.90036	1.94172e-11	up	1.13527	0.00335137	0.680787	0.678743	0.665897	0.458878	0.449145	0.346045	0.231859	0.132551	0.155636	PXL2_ARATH Leucine-rich repeat receptor-like protein kinase PXL2 OS=Arabidopsis thaliana GN=PXL2 PE=2 SV=1
GH_A10G0697	AT4G10340	light harvesting complex of photosystem II 5	down	-1.97338	2.27265e-12	down	-1.30858	3.42704e-05	0.628053	0.544511	0.556175	0.978369	0.727191	1.21797	1.72055	2.20568	2.60598	CB5_ARATH Chlorophyll a-b binding protein CP26, chloroplastic OS=Arabidopsis thaliana GN=LHCB5 PE=1 SV=1
GH_D11G1401	AT2G31160	LIGHT-DEPENDENT SHORT HYPOCOTYLS-like protein (DUF640)	up	1.53585	1.7388e-08	up	1.07136	0.00186528	3.5767	3.75044	3.41316	2.82268	2.52369	2.89264	1.21646	1.4806	0.907728	LSH3_ARATH Protein LIGHT-DEPENDENT SHORT HYPOCOTYLS 3 OS=Arabidopsis thaliana GN=LSH3 PE=1 SV=1
GH_A01G0511	AT2G42610	LIGHT-DEPENDENT SHORT HYPOCOTYLS-like protein (DUF640)	up	1.42123	6.56615e-07	up	1.13671	0.00113514	4.10656	4.12612	3.55544	3.78457	2.96418	3.44489	0.81974	1.29432	2.06394	LSH10_ARATH Protein LIGHT-DEPENDENT SHORT HYPOCOTYLS 10 OS=Arabidopsis thaliana GN=LSH10 PE=1 SV=1
GH_A04G0443	AT2G42610	LIGHT-DEPENDENT SHORT HYPOCOTYLS-like protein (DUF640)	up	1.96743	5.11379e-22	up	1.50736	1.03832e-09	7.08952	8.45289	7.83229	6.3099	5.04705	6.50743	1.84345	1.63936	2.19985	LSH10_ARATH Protein LIGHT-DEPENDENT SHORT HYPOCOTYLS 10 OS=Arabidopsis thaliana GN=LSH10 PE=1 SV=1
GH_A05G1557	AT2G42610	LIGHT-DEPENDENT SHORT HYPOCOTYLS-like protein (DUF640)	up	1.35821	1.61514e-08	up	1.18814	1.72658e-05	4.26524	3.90721	4.37465	3.82362	4.22414	3.70396	1.72364	1.55827	1.42399	LSH10_ARATH Protein LIGHT-DEPENDENT SHORT HYPOCOTYLS 10 OS=Arabidopsis thaliana GN=LSH10 PE=1 SV=1
GH_D05G1584	AT2G42610	LIGHT-DEPENDENT SHORT HYPOCOTYLS-like protein (DUF640)	up	1.64243	1.83407e-08	up	1.16648	0.00186516	3.23515	2.94309	3.12475	2.09986	2.88856	2.08088	1.0422	1.00829	0.827901	LSH10_ARATH Protein LIGHT-DEPENDENT SHORT HYPOCOTYLS 10 OS=Arabidopsis thaliana GN=LSH10 PE=1 SV=1
GH_D09G1930	AT5G52950	LIM domain protein	up	2.06174	3.50813e-13	up	1.02405	0.0157323	0.740155	0.787307	0.768584	0.333948	0.3774	0.474566	0.112398	0.23989	0.179526	-
GH_A06G1671	AT1G53903	linoleate 9S-lipoxygenase-4 protein%2C putative (DUF581)	down	-2.55611	4.57626e-12	down	-1.54044	4.10983e-05	0.682113	0.38828	0.387211	0.7748	1.06036	1.42079	3.53911	2.15814	2.8069	-
GH_D06G1690	AT1G53903	linoleate 9S-lipoxygenase-4 protein%2C putative (DUF581)	down	-2.46865	4.32019e-32	down	-1.64529	1.67176e-15	1.30738	1.82193	1.39396	2.43509	2.81544	3.18453	8.25793	7.93117	7.67999	-
GH_A11G2102	AT2G22170	Lipase/lipooxygenase%2C PLAT/LH2 family protein	up	1.48322	1.09501e-34	up	1.15858	1.75496e-15	40.681	39.12	45.6272	35.2491	31.8552	38.415	13.8663	16.7306	12.607	-
GH_D03G0370	AT2G22170	Lipase/lipooxygenase%2C PLAT/LH2 family protein	down	-3.10929	4.33536e-05	down	-2.18903	0.0058663	0.0672745	0.0530236	0.137481	0.163749	0.22719	0.086976	0.879608	0.478913	0.657484	-
GH_A02G0297	AT2G38540	lipid transfer protein 1	down	-1.66599	2.57221e-89	down	-1.3988	2.70229e-36	32.3321	31.2691	35.0584	42.6817	35.4665	46.7145	99.1287	108.448	92.1795	NLTP1_PRUDU Non-specific lipid-transfer protein 1 OS=Prunus dulcis PE=3 SV=1
GH_A11G1590	AT1G04970	lipid-binding serum glycoprotein family protein	down	-1.32837	4.45498e-22	down	-1.08564	2.05081e-14	2.24529	2.10266	1.7145	2.63266	2.46926	2.52827	4.65983	5.17323	4.90531	LBP_BOVIN Lipopolysaccharide-binding protein OS=Bos taurus GN=LBP PE=2 SV=1
GH_A08G2378	AT1G55020	lipoxygenase 1	down	-3.65257	1.34513e-147	down	-2.14106	1.33058e-60	0.414462	0.361761	0.440995	1.06718	1.32861	1.25767	5.161	5.0036	4.46817	LOX15_SOLTU Probable linoleate 9S-lipoxygenase 5 OS=Solanum tuberosum GN=LOX1.5 PE=2 SV=1
GH_A08G2379	AT1G55020	lipoxygenase 1	down	-3.48795	3.20773e-45	down	-1.9967	5.47916e-18	0.127027	0.173178	0.0841917	0.44122	0.278256	0.443857	1.37657	1.40774	1.41981	LOX16_SOLTU Linoleate 9S-lipoxygenase 6 (Fragment) OS=Solanum tuberosum GN=LOX1.6 PE=1 SV=1
GH_A13G1284	AT1G55020	lipoxygenase 1	down	-1.37122	8.7842e-119	down	-1.14067	6.49708e-60	27.7056	28.0359	29.2564	34.8936	38.3573	31.8936	68.7871	73.9093	68.0691	LOX15_SOLTU Probable linoleate 9S-lipoxygenase 5 OS=Solanum tuberosum GN=LOX1.5 PE=2 SV=1
GH_D08G2382	AT1G55020	lipoxygenase 1	down	-2.15289	0	down	-1.41757	3.43085e-131	22.8228	21.2899	24.3317	40.466	43.1169	36.4813	97.4448	95.9658	98.201	LOX15_SOLTU Probable linoleate 9S-lipoxygenase 5 OS=Solanum tuberosum GN=LOX1.5 PE=2 SV=1
GH_D13G1213	AT1G55020	lipoxygenase 1	down	-1.60083	7.09634e-250	down	-1.03736	6.96537e-73	27.1578	25.1376	27.4035	42.0784	43.9155	38.177	77.9752	77.2338	76.5538	LOX15_SOLTU Probable linoleate 9S-lipoxygenase 5 OS=Solanum tuberosum GN=LOX1.5 PE=2 SV=1
GH_A06G2307	AT1G17420	lipoxygenase 3	down	-1.02715	8.44677e-26	down	-1.38126	8.02683e-38	3.10201	2.68719	2.61279	2.25152	2.37961	2.33942	5.74187	5.28191	5.47678	LOX31_SOLTU Linoleate 13S-lipoxygenase 3-1, chloroplastic OS=Solanum tuberosum GN=LOX3.1 PE=1 SV=1
GH_A06G2308	AT1G17420	lipoxygenase 3	down	-1.13151	5.64193e-48	down	-2.12726	3.49126e-106	4.76902	4.34136	4.8902	2.4974	2.69643	2.18176	10.1791	9.07247	10.1178	LOX31_SOLTU Linoleate 13S-lipoxygenase 3-1, chloroplastic OS=Solanum tuberosum GN=LOX3.1 PE=1 SV=1
GH_D06G2344	AT1G17420	lipoxygenase 3	down	-4.70956	0.000369525	down	-6.11993	0.000106433	0	0.00719375	0.00932611	0	0	0	0.113654	0.103959	0.122065	LOX3_ARATH Lipoxygenase 3, chloroplastic OS=Arabidopsis thaliana GN=LOX3 PE=2 SV=1
GH_D06G2345	AT1G17420	lipoxygenase 3	down	-1.45896	9.4483e-141	down	-1.51272	4.04419e-151	26.5621	23.5636	28.2652	27.4254	27.303	24.7935	67.9169	68.8123	69.7276	LOX3_ARATH Lipoxygenase 3, chloroplastic OS=Arabidopsis thaliana GN=LOX3 PE=2 SV=1
GH_D12G0953	AT4G37540	LOB domain-containing protein 39	down	-1.29901	2.55222e-53	down	-1.03307	4.09366e-37	32.6996	39.3123	32.6114	44.2088	42.1507	46.3788	85.1809	85.5393	76.5322	LBD39_ARATH LOB domain-containing protein 39 OS=Arabidopsis thaliana GN=LBD39 PE=2 SV=1
GH_A05G1451	AT1G31320	LOB domain-containing protein 4	up	1.70358	3.42968e-08	up	1.3085	0.000200032	4.03804	4.52704	2.59656	2.88083	2.55268	3.6004	1.12703	1.23905	0.966912	LBD4_ARATH LOB domain-containing protein 4 OS=Arabidopsis thaliana GN=LBD4 PE=2 SV=1
GH_scaffold6332_objG0001	AT1G61300	LRR and NB-ARC domains-containing disease resistance protein	up	1.5428	4.03287e-05	up	1.3504	0.0018689	1.36078	0.961572	1.26578	1.04163	1.10472	1.16477	0.327211	0.293954	0.540653	DRL17_ARATH Probable disease resistance protein At1g61300 OS=Arabidopsis thaliana GN=At1g61300 PE=2 SV=2
GH_D06G2204	AT4G10780	LRR and NB-ARC domains-containing disease resistance protein	up	1.27413	0.000476157	up	1.43143	0.0002852	0.501888	0.534368	0.512826	0.5658	0.586209	0.671634	0.1535	0.213116	0.244572	DRL40_ARATH Probable disease resistance protein At5g63020 OS=Arabidopsis thaliana GN=At5g63020 PE=2 SV=2
GH_D12G2485	AT1G63410	LURP-one-like protein (DUF567)	down	-2.72667	5.99832e-06	down	-1.55634	0.00930692	0.0626956	0.197659	0.192186	0.244165	0.332714	0.445809	0.936845	0.892634	0.870727	LOR4_ARATH Protein LURP-one-related 4 OS=Arabidopsis thaliana GN=At1g63410 PE=3 SV=1
GH_D06G0823	AT2G05910	LURP-one-like protein (DUF567)	down	-1.6069	0.00117361	down	-1.16445	0.0396234	0.345429	0.272256	0.264718	0.420393	0.41662	0.446589	1.00366	0.778695	0.829175	LOR6_ARATH Protein LURP-one-related 6 OS=Arabidopsis thaliana GN=At2g05910 PE=2 SV=1
GH_D10G0840	AT3G15810	LURP-one-like protein (DUF567)	down	-1.08341	3.83216e-13	down	-1.56841	1.78701e-20	4.2459	4.85523	4.08842	3.47525	3.19409	3.27498	9.78564	8.40171	8.64711	LOR12_ARATH Protein LURP-one-related 12 OS=Arabidopsis thaliana GN=At3g15810 PE=2 SV=1
GH_D02G1137	AT5G01750	LURP-one-like protein (DUF567)	down	-1.40142	0.0337332	down	-1.47944	0.0476891	0.10837	0.405714	0.221463	0.342909	0.261409	0.10508	0.539781	0.385731	0.891886	LOR15_ARATH Protein LURP-one-related 15 OS=Arabidopsis thaliana GN=At5g01750 PE=1 SV=1
GH_A04G0923	AT2G37210	lysine decarboxylase family protein	down	-1.16582	5.08793e-19	down	-1.00925	1.0778e-12	6.04236	5.62828	5.21988	6.57819	6.99616	6.35603	11.252	11.301	13.8732	LOG3_ARATH Cytokinin riboside 5'-monophosphate phosphoribohydrolase LOG3 OS=Arabidopsis thaliana GN=LOG3 PE=1 SV=1
GH_D01G1134	AT2G37210	lysine decarboxylase family protein	down	-1.63911	3.53249e-12	down	-1.17165	3.57367e-06	1.24967	1.16895	1.0103	1.7114	1.82854	1.49136	3.52266	3.24563	3.56013	LOG3_ARATH Cytokinin riboside 5'-monophosphate phosphoribohydrolase LOG3 OS=Arabidopsis thaliana GN=LOG3 PE=1 SV=1
GH_A05G3572	AT5G40780	lysine histidine transporter 1	up	2.07687	1.21695e-12	up	2.39401	9.5801e-17	2.05639	2.54801	2.30644	2.84954	3.13774	3.0914	0.357303	0.599177	0.610055	LHT1_ARATH Lysine histidine transporter 1 OS=Arabidopsis thaliana GN=LHT1 PE=1 SV=1
GH_D07G2502	AT5G40780	lysine histidine transporter 1	down	-1.99816	4.89185e-76	down	-1.20346	3.63425e-31	2.77622	3.33765	2.81059	5.16928	5.56728	5.59063	12.1554	10.7469	11.2531	LHT1_ARATH Lysine histidine transporter 1 OS=Arabidopsis thaliana GN=LHT1 PE=1 SV=1
GH_A13G0271	AT1G14780	MAC/Perforin domain-containing protein	down	-1.27935	0.0198522	down	-1.22721	0.0333654	0.140409	0.229236	0.0512389	0.146469	0.203216	0.116697	0.399637	0.399816	0.206351	MACP1_ARATH MACPF domain-containing protein At1g14780 OS=Arabidopsis thaliana GN=At1g14780 PE=2 SV=1
GH_A01G0105	AT3G19640	magnesium transporter 4	up	2.60784	7.86792e-195	up	2.70431	1.9358e-206	26.5845	22.6555	25.8271	27.761	29.2496	27.5965	3.97033	3.9851	3.86852	MRS23_ARATH Magnesium transporter MRS2-3 OS=Arabidopsis thaliana GN=MRS2-3 PE=2 SV=1
GH_D08G2615	AT1G33440	Major facilitator superfamily protein	up	1.6682	2.52311e-07	up	1.38931	0.000743536	0.97754	1.05136	0.905203	0.584928	1.07093	0.895202	0.228237	0.18847	0.450446	PTR15_ARATH Protein NRT1
GH_D08G1282	AT1G64650	Major facilitator superfamily protein	up	2.37053	1.45383e-05	up	1.63711	0.0255094	0.404888	0.483514	0.488933	0.322531	0.295959	0.253799	0.0611125	0.12228	0.0757326	MFSD5_HUMAN Molybdate-anion transporter OS=Homo sapiens GN=MFSD5 PE=1 SV=2
GH_D13G1050	AT1G64890	Major facilitator superfamily protein	up	1.65573	2.95901e-07	up	1.22037	0.00247907	1.23151	1.29775	1.18187	0.927413	1.07665	0.897237	0.559179	0.329362	0.251983	FBT7_ARATH Probable folate-biopterin transporter 7 OS=Arabidopsis thaliana GN=At1g64890 PE=2 SV=1
GH_D05G3384	AT1G69860	Major facilitator superfamily protein	up	2.28271	0.00245461	up	2.18447	0.0157709	0.177895	0.208313	0.228513	0.257327	0.235401	0.105139	0.0253166	0.0289462	0.0627462	PTR21_ARATH Protein NRT1
GH_A05G2958	AT2G39210	Major facilitator superfamily protein	down	-4.44669	4.52447e-44	down	-2.03657	2.35102e-17	0.0626704	0.121587	0.0591104	0.478747	0.362815	0.511072	1.64482	1.64728	1.72587	NFD4_ARATH Protein NUCLEAR FUSION DEFECTIVE 4 OS=Arabidopsis thaliana GN=NFD4 PE=3 SV=1
GH_D05G2976	AT2G39210	Major facilitator superfamily protein	down	-2.22766	2.16582e-54	down	-1.3197	1.30476e-18	0.858102	0.9347	1.04428	1.53011	2.08386	1.95703	4.04602	4.4751	4.09647	NFD4_ARATH Protein NUCLEAR FUSION DEFECTIVE 4 OS=Arabidopsis thaliana GN=NFD4 PE=3 SV=1
GH_D11G0493	AT4G36670	Major facilitator superfamily protein	up	1.19297	0.00263248	up	1.02273	0.0346226	0.550844	0.613483	0.721915	0.617922	0.670147	0.464452	0.178937	0.25574	0.344937	PLT6_ARATH Probable polyol transporter 6 OS=Arabidopsis thaliana GN=PLT6 PE=2 SV=2
GH_D04G0788	AT5G14120	Major facilitator superfamily protein	down	-2.39218	0	down	-1.41465	1.3383e-139	24.8972	23.9133	24.3584	50.2471	52.3054	49.3904	129.182	117.422	121.916	NFD4_ARATH Protein NUCLEAR FUSION DEFECTIVE 4 OS=Arabidopsis thaliana GN=NFD4 PE=3 SV=1
GH_D13G2416	AT5G19640	Major facilitator superfamily protein	up	2.75121	1.05647e-27	up	1.12995	0.00286762	2.44895	1.95382	1.81801	0.749362	0.684768	0.697841	0.348515	0.213472	0.318777	PTR51_ARATH Protein NRT1
GH_A09G2351	AT5G26340	Major facilitator superfamily protein	down	-2.8764	2.97728e-260	down	-1.73828	7.31735e-73	2.97674	2.82789	3.21509	7.16284	6.19212	7.49211	22.0289	20.8201	20.4	STP13_ARATH Sugar transport protein 13 OS=Arabidopsis thaliana GN=STP13 PE=1 SV=2
GH_D09G2290	AT5G26340	Major facilitator superfamily protein	down	-2.09751	1.09345e-196	down	-1.45692	4.56009e-78	6.73445	6.42297	6.90435	11.4054	10.8226	10.6821	28.5967	25.5901	28.0267	STP13_ARATH Sugar transport protein 13 OS=Arabidopsis thaliana GN=STP13 PE=1 SV=2
GH_A03G0780	AT5G62680	Major facilitator superfamily protein	down	-3.28979	3.73983e-21	down	-1.80039	1.08293e-07	0.0861137	0.151714	0.124222	0.26632	0.293255	0.497721	1.47601	0.851023	0.979697	PTR53_ARATH Protein NRT1
GH_A07G2008	AT3G51550	Malectin/receptor-like protein kinase family protein	down	-1.6491	3.69632e-24	down	-1.61248	1.62848e-15	1.29848	1.48964	1.37101	1.86823	1.57305	1.00725	4.32971	4.39585	3.76996	FERON_ARATH Receptor-like protein kinase FERONIA OS=Arabidopsis thaliana GN=FER PE=1 SV=1
GH_A07G2034	AT3G51550	Malectin/receptor-like protein kinase family protein	down	-2.97249	0.00410252	down	-2.54081	0.0344584	0.0306733	0	0.0250735	0	0.0236768	0.0634497	0.0916688	0.24456	0.100977	FERON_ARATH Receptor-like protein kinase FERONIA OS=Arabidopsis thaliana GN=FER PE=1 SV=1
GH_A07G2036	AT3G51550	Malectin/receptor-like protein kinase family protein	down	-1.41468	9.31216e-11	down	-1.21991	4.29417e-06	1.09993	1.3117	0.938212	0.949847	1.88264	1.23656	2.64404	2.88694	3.06995	FERON_ARATH Receptor-like protein kinase FERONIA OS=Arabidopsis thaliana GN=FER PE=1 SV=1
GH_D07G2004	AT3G51550	Malectin/receptor-like protein kinase family protein	down	-1.29727	2.24805e-58	down	-1.72086	1.71646e-81	9.21806	8.88367	10.0938	7.45107	7.46732	7.18397	21.0262	23.3253	21.95	FERON_ARATH Receptor-like protein kinase FERONIA OS=Arabidopsis thaliana GN=FER PE=1 SV=1
GH_D12G0516	AT3G51550	Malectin/receptor-like protein kinase family protein	down	-1.43296	3.05868e-77	down	-2.15287	1.02811e-118	4.02629	4.11018	4.05332	2.56756	2.65203	2.58349	10.3048	10.3015	10.9283	FERON_ARATH Receptor-like protein kinase FERONIA OS=Arabidopsis thaliana GN=FER PE=1 SV=1
GH_A12G0526	AT1G67070	Mannose-6-phosphate isomerase%2C type I	down	-1.05448	1.562e-57	down	-1.0363	1.37965e-44	14.7859	13.3375	14.2464	15.121	15.6362	14.5005	27.7927	28.2955	28.3688	MPI2_ARATH Mannose-6-phosphate isomerase 2 OS=Arabidopsis thaliana GN=PMI2 PE=1 SV=1
GH_D12G2290	AT1G32320	MAP kinase kinase 10	up	1.42582	0.00706308	up	1.39184	0.0233472	0.598743	0.703865	0.684378	0.69163	0.744172	0.603525	0.379105	0.115589	0.2088	M2K10_ARATH Mitogen-activated protein kinase kinase 10 OS=Arabidopsis thaliana GN=MKK10 PE=1 SV=1
GH_D02G1462	AT3G21690	MATE efflux family protein	down	-2.71883	1.21393e-165	down	-1.67563	4.87699e-60	2.04709	2.07043	2.33352	4.71195	4.31572	4.89541	13.6443	12.6691	14.0721	DTX40_ARATH Protein DETOXIFICATION 40 OS=Arabidopsis thaliana GN=DTX40 PE=1 SV=1
GH_A09G0545	AT4G23030	MATE efflux family protein	down	-4.86616	2.96127e-14	down	-1.26617	0.00245879	0.0227227	0.0179093	0.0232179	0.320786	0.230208	0.264394	0.62249	0.630857	0.537649	DTX49_ARATH Protein DETOXIFICATION 49 OS=Arabidopsis thaliana GN=DTX49 PE=2 SV=1
GH_A11G0088	AT4G23030	MATE efflux family protein	down	-2.56405	1.52775e-24	down	-2.62323	1.66947e-17	0.353296	0.341964	0.29133	0.301731	0.51432	0.176293	2.19195	1.88849	1.58134	DTX49_ARATH Protein DETOXIFICATION 49 OS=Arabidopsis thaliana GN=DTX49 PE=2 SV=1
GH_D11G0094	AT4G23030	MATE efflux family protein	down	-1.73717	3.50645e-13	down	-1.44518	4.31343e-08	0.601223	0.664386	0.58266	0.700017	0.980796	0.705172	2.28457	2.22382	1.42831	DTX49_ARATH Protein DETOXIFICATION 49 OS=Arabidopsis thaliana GN=DTX49 PE=2 SV=1
GH_A12G2880	AT5G52450	MATE efflux family protein	down	-1.43861	2.26341e-07	down	-1.08254	0.000102313	0.610064	0.684071	0.334172	0.649078	0.885988	0.69928	1.47235	1.62971	1.21639	DTX16_ARATH Protein DETOXIFICATION 16 OS=Arabidopsis thaliana GN=DTX16 PE=2 SV=1
GH_A06G0349	AT5G65380	MATE efflux family protein	down	-1.66828	6.38273e-18	down	-1.2665	2.73925e-09	0.947302	0.794493	0.856262	1.22974	1.41792	0.973497	2.78266	3.0087	2.18647	DTX27_ARATH Protein DETOXIFICATION 27 OS=Arabidopsis thaliana GN=DTX27 PE=2 SV=1
GH_A12G0247	AT2G15890	maternal effect embryo arrest 14	down	-3.18006	0	down	-1.2549	2.68839e-97	33.5525	31.154	33.519	123.283	135.64	134.317	286.951	288.141	278.382	-
GH_D12G0254	AT2G15890	maternal effect embryo arrest 14	down	-2.91432	0	down	-1.14228	6.03015e-95	57.9692	52.2939	54.2417	189.834	203.416	199.781	409.209	386.383	395.186	-
GH_A03G0604	AT4G37300	maternal effect embryo arrest 59	down	-4.76722	0	down	-2.62647	0	11.6863	12.7927	12.6781	58.8213	55.1263	57.7301	320.596	331.999	311.95	-
GH_D03G1354	AT4G37300	maternal effect embryo arrest 59	down	-5.07035	0	down	-2.5096	1.28769e-275	20.9019	21.0938	27.199	141.487	133.292	153.978	727.742	751.762	743.788	-
GH_A12G0499	AT1G70170	matrix metalloproteinase	down	-1.84283	3.56154e-05	down	-1.66939	0.000959991	0.425244	0.375383	0.521414	0.563072	0.42672	0.571769	1.73685	1.88899	0.909939	2MMP_ARATH Metalloendoproteinase 2-MMP OS=Arabidopsis thaliana GN=2MMP PE=1 SV=1
GH_D05G3363	AT1G70170	matrix metalloproteinase	down	-1.14299	7.07252e-97	down	-2.06631	6.01816e-182	62.803	65.8237	66.0503	37.6063	33.5953	36.9374	141.233	138.642	132.481	2MMP_ARATH Metalloendoproteinase 2-MMP OS=Arabidopsis thaliana GN=2MMP PE=1 SV=1
GH_D11G0740	AT1G59970	Matrixin family protein	down	-1.31263	6.76021e-119	down	-1.19006	2.93188e-51	94.1015	96.555	97.9499	98.2793	128.129	105.526	244.989	225.537	217.152	MEP1_SOYBN Metalloendoproteinase 1 OS=Glycine max PE=1 SV=2
GH_D11G0263	AT2G45040	Matrixin family protein	down	-1.81796	0.00011717	down	-1.14233	0.033779	0.115779	0.325905	0.185904	0.563621	0.207466	0.256603	0.823837	0.706463	0.561509	4MMP_ARATH Metalloendoproteinase 4-MMP OS=Arabidopsis thaliana GN=4MMP PE=1 SV=1
GH_A12G2370	AT4G16640	Matrixin family protein	down	-2.70366	1.34011e-33	down	-2.16498	2.55868e-17	0.439521	0.705904	0.508415	0.807403	0.528103	1.2008	3.57297	3.18789	3.44664	1MMP_ARATH Metalloendoproteinase 1-MMP OS=Arabidopsis thaliana GN=1MMP PE=1 SV=1
GH_A03G1443	AT2G01300	mediator of RNA polymerase II transcription subunit	down	-1.49547	5.20802e-08	down	-2.25957	2.60552e-11	1.50747	1.57303	1.34508	0.826873	0.860423	1.098	4.75897	3.68797	3.58217	-
GH_D01G1748	AT2G01300	mediator of RNA polymerase II transcription subunit	down	-1.36009	3.63297e-51	down	-2.10857	6.16477e-106	21.153	24.9305	22.1775	13.4231	15.127	14.3104	56.6537	58.3827	53.0049	-
GH_D05G0259	AT4G28840	mediator of RNA polymerase II transcription subunit	down	-1.86436	2.45575e-06	down	-1.00114	0.0297954	0.383432	0.557923	0.482201	0.804062	1.3091	0.571985	1.83639	1.04983	2.00262	-
GH_A02G0684	AT4G09890	mediator of RNA polymerase II transcription subunit%2C putative (DUF3511)	up	2.02277	1.4207e-38	up	1.02055	2.53249e-07	30.9127	37.0104	29.2836	19.0603	15.3191	16.8734	7.37195	8.52466	7.19772	-
GH_D02G0693	AT4G09890	mediator of RNA polymerase II transcription subunit%2C putative (DUF3511)	up	1.80474	1.9045e-20	up	1.15799	1.62905e-07	19.3414	27.2011	20.8284	14.3444	14.0858	17.0473	4.69124	6.89635	6.92088	-
GH_A07G2617	AT3G26890	meiosis chromosome segregation family protein	up	1.18551	0.00291547	up	1.02655	0.0355907	0.507555	0.555986	0.659259	0.485788	0.69724	0.444877	0.149972	0.428682	0.1593	F214A_XENTR Protein FAM214A OS=Xenopus tropicalis GN=fam214a PE=2 SV=1
GH_A12G0738	AT4G33985	membrane insertase%2C putative (DUF1685)	up	1.2131	0.00602372	up	1.10402	0.0203028	1.95815	2.37439	1.07737	1.57652	2.07105	1.70396	0.609588	0.750599	0.891009	-
GH_A11G1999	AT4G37030	membrane protein	down	-1.10591	4.0705e-12	down	-1.32044	3.42016e-12	1.52967	1.54385	1.5269	1.55321	1.18855	1.43591	3.87245	2.76009	2.86686	Y3739_ARATH Uncharacterized membrane protein At3g27390 OS=Arabidopsis thaliana GN=At3g27390 PE=1 SV=2
GH_A05G2299	AT1G77870	membrane-anchored ubiquitin-fold protein 5 precursor	up	1.5132	0.000942431	up	1.19157	0.0336875	2.54089	2.8156	1.74798	1.95948	1.79625	2.27673	1.19041	0.358179	0.82818	MUB5_ARATH Membrane-anchored ubiquitin-fold protein 5 OS=Arabidopsis thaliana GN=MUB5 PE=1 SV=1
GH_A09G1312	AT1G68330	membrane-associated kinase regulator	up	2.28893	2.26944e-05	up	1.52757	0.0402412	1.10637	1.149	0.744791	0.709672	0.753538	0.403871	0.25933	0.111191	0.214246	-
GH_D04G0627	AT2G39370	membrane-associated kinase regulator	up	1.53649	0.000313582	up	1.1292	0.0423439	1.10743	1.17018	1.06939	0.805697	0.821949	1.03841	0.333386	0.311878	0.450701	MAKR4_ARATH Probable membrane-associated kinase regulator 4 OS=Arabidopsis thaliana GN=MAKR4 PE=3 SV=1
GH_D07G0787	AT5G16030	mental retardation GTPase activating protein	up	1.63251	1.89661e-11	up	1.03551	0.00046436	3.23978	4.86455	3.39419	1.99639	3.24469	2.81004	0.970266	1.13857	1.43442	-
GH_D06G2452	AT5G04200	metacaspase 9	down	-1.27226	7.3051e-08	up	1.17925	2.25901e-11	0.916444	1.10066	0.87399	5.2686	5.7266	5.7323	1.8911	2.21194	2.58595	MCA9_ARATH Metacaspase-9 OS=Arabidopsis thaliana GN=AMC9 PE=1 SV=1
GH_D03G1003	AT3G58810	metal tolerance protein A2	down	-1.68773	1.21472e-84	down	-1.04482	4.96762e-33	7.27392	8.51988	7.88716	12.8878	14.3491	11.6322	25.1883	24.0534	23.7727	MTP1_ORYSJ Metal tolerance protein 1 OS=Oryza sativa subsp. japonica GN=MTP1 PE=2 SV=1
GH_A05G1963	AT5G42620	metalloendopeptidase / zinc ion binding protein	down	-1.25409	1.35208e-55	down	-1.23224	4.82411e-42	5.78623	4.75737	4.99075	6.13342	5.44911	5.06789	12.3888	11.8239	11.4413	LMLN_MOUSE Leishmanolysin-like peptidase OS=Mus musculus GN=Lmln PE=2 SV=1
GH_D08G0707	AT1G03090	methylcrotonyl-CoA carboxylase alpha chain	down	-1.91331	2.30406e-213	down	-1.01911	2.67917e-54	11.2436	9.96042	11.2203	21.1544	21.253	21.0915	37.983	37.4234	41.6541	MCCA_SOYBN Methylcrotonoyl-CoA carboxylase subunit alpha, mitochondrial OS=Glycine max GN=MCCA PE=1 SV=2
GH_A03G1795	AT4G28310	microtubule-associated protein	up	1.94705	6.20674e-39	up	1.42959	1.64511e-15	12.908	14.0756	13.8779	10.1448	9.35345	10.5557	2.54979	3.54271	4.0264	-
GH_A04G1246	AT4G28310	microtubule-associated protein	up	2.99011	8.92103e-124	up	2.1048	1.34356e-39	33.6373	30.2234	31.8613	20.0428	17.8831	16.7864	3.309	4.59757	3.73728	-
GH_D02G1954	AT4G28310	microtubule-associated protein	up	1.74485	9.18434e-33	up	1.33219	4.12761e-15	10.1941	10.2518	10.891	8.16626	8.7155	7.9077	3.21368	2.79256	2.94704	-
GH_D04G1579	AT4G28310	microtubule-associated protein	up	2.53396	1.40963e-103	up	1.71305	7.18456e-30	23.1321	23.4292	24.31	15.0744	12.8013	14.3905	4.30264	3.79291	3.66319	-
GH_A03G1008	AT1G44900	minichromosome maintenance (MCM2/3/5) family protein	up	1.92257	3.32935e-34	up	1.29908	1.61181e-12	3.3562	2.74473	3.49218	2.19313	2.36082	1.9917	0.717362	0.663541	1.01883	MCM2_ORYSJ DNA replication licensing factor MCM2 OS=Oryza sativa subsp. japonica GN=MCM2 PE=2 SV=1
[truncated: 895 more rows]

## Sheet: Table S5
Table S5 Summary of GhSBI1 binding peaks
[truncated: 19,556 more rows]

## Sheet: Table S6
Table S6 Summary of transcriptional targets of GhSBI1 in DAP-seq and RNA-seq
[truncated: 465 more rows]

## Sheet: TableS7
Table S7 Primers used in this study
Name	Sequence	Used for
[truncated: 80 more rows]
